# Supplementary material for: A second monoclinic polymorph of (pyridine-2-carboxaldehyde oximato-κ2 N,N′)(pyridine-2-carboxaldehyde oxime-κ2 N,N′)palladium(II) chloride
Source: Acta Crystallogr Sect E Struct Rep Online. 2012 Jan 21;68(Pt 2):m176–7. doi: 10.1107/S1600536812001559 (PMC3274904; doi:10.1107/S1600536812001559)
Supplement: Supplementary file 1 [file e-68-0m176-sup1.cif]

##############################################################################
#                                                                            #
# This CIF contains the data in a paper accepted for publication in          #
# Acta Crystallographica Section E. It conforms to the requirements of       #
# Notes for Authors for Acta Crystallographica Section E, and has been       #
# peer reviewed under the auspices of the IUCr Commission on Journals.       #
#                                                                            #
# Full details of the Crystallographic Information File format               #
# are given in the paper "The Crystallographic Information File (CIF):       #
# a New Standard Archive File for Crystallography" by S. R. Hall, F. H.      #
# Allen and I. D. Brown [Acta Cryst. (1991), A47, 655-685].                  #
#                                                                            #
# The current version of the core CIF dictionary is obtainable from          #
# ftp://ftp.iucr.org/pub/cif_core.dic.                                       #
#                                                                            #
# Software is freely available for graphical display of the structure(s)     #
# in this CIF. For information consult the CIF software page                 #
# http://www.iucr.org/resources/cif/software.                                #
#                                                                            #
# This file may be used for bona fide research purposes within the           #
# scientific community so long as proper attribution is given to the journal # 
# article from which it was obtained.                                        #
#                                                                            #
##############################################################################
data_global
_audit_creation_method     SHELXL-97
_journal_date_recd_electronic     2012-01-10
_journal_date_accepted     2012-01-13
_journal_name_full     'Acta Crystallographica, Section E'
_journal_year     2012
_journal_volume     68
_journal_issue      2
_journal_page_first     m176
_journal_page_last     m177
_journal_paper_category     QM
_journal_paper_doi     10.1107/S1600536812001559
_journal_coeditor_code     TK5047
_publ_contact_author_name     'Dr. Kwang Ha'
_publ_contact_author_address
; School of Applied Chemical Engineering,
  The Research Institute of Catalysis,
  Chonnam National University,
  Gwangju 500-757,
  Republic of Korea
;
_publ_contact_author_email     hakwang@chonnam.ac.kr
_publ_contact_author_fax     '82 62 530 1909'
_publ_contact_author_phone     '82 62 530 1901'
_publ_section_title
;
A second monoclinic polymorph of (pyridine-2-carboxaldehyde
oximato-\k^2^<i>N</i>,<i>N</i>')(pyridine-2-carboxaldehyde
oxime-\k^2^<i>N</i>,<i>N</i>')palladium(II) chloride
;
loop_
    _publ_author_name
    _publ_author_footnote
    _publ_author_address
    'Ha, Kwang' .
; School of Applied Chemical Engineering,
  The Research Institute of Catalysis,
  Chonnam National University,
  Gwangju 500-757,
  Republic of Korea
;
data_I
_chemical_name_systematic
;
(pyridine-2-carboxaldehyde
oximato-\k^2^<i>N</i>,<i>N</i>')(pyridine-2-carboxaldehyde
oxime-\k^2^<i>N</i>,<i>N</i>')palladium(II) chloride
;
_chemical_name_common     ?
_chemical_formula_moiety     'C12 H11 N4 O2 Pd +, Cl -'
_chemical_formula_sum     'C12 H11 Cl N4 O2 Pd'
_chemical_formula_structural     ?
_chemical_formula_analytical     ?
_chemical_formula_iupac     '[Pd (C6 H5 N2 O) (C6 H6 N2 O)] Cl'
_chemical_formula_weight     385.10
_chemical_melting_point     ?
_symmetry_cell_setting     monoclinic
_symmetry_space_group_name_H-M     'C 2/m'
_symmetry_space_group_name_Hall     '-C 2y'
loop_
    _symmetry_equiv_pos_as_xyz
    'x, y, z'
    '-x, y, -z'
    'x+1/2, y+1/2, z'
    '-x+1/2, y+1/2, -z'
    '-x, -y, -z'
    'x, -y, z'
    '-x+1/2, -y+1/2, -z'
    'x+1/2, -y+1/2, z'
_cell_length_a     14.0865(16)
_cell_length_b     12.1439(14)
_cell_length_c     8.2723(9)
_cell_angle_alpha     90.00
_cell_angle_beta     114.447(2)
_cell_angle_gamma     90.00
_cell_volume     1288.2(3)
_cell_formula_units_Z     4
_cell_measurement_reflns_used     2872
_cell_measurement_theta_min     2.31
_cell_measurement_theta_max     26.01
_cell_measurement_temperature     200(2)
_exptl_crystal_description     'prism'
_exptl_crystal_colour     'orange'
_exptl_crystal_size_max     0.22
_exptl_crystal_size_mid     0.15
_exptl_crystal_size_min     0.10
_exptl_crystal_density_diffrn     1.986
_exptl_crystal_density_meas     ?
_exptl_crystal_density_method     'not measured'
_exptl_crystal_F_000     760
_exptl_absorpt_coefficient_mu     1.654
_exptl_absorpt_correction_type     multi-scan
_exptl_absorpt_process_details     '(SADABS; Bruker, 2000)'
_exptl_absorpt_correction_T_min     0.893702
_exptl_absorpt_correction_T_max     1.000000
_exptl_special_details
;
;
_diffrn_ambient_temperature     200(2)
_diffrn_radiation_type     MoK\a
_diffrn_radiation_wavelength     0.71073
_diffrn_radiation_source     'fine-focus sealed tube'
_diffrn_radiation_monochromator     graphite
_diffrn_measurement_device_type     'Bruker SMART 1000 CCD'
_diffrn_measurement_method     '\f and \w scans'
_diffrn_detector_area_resol_mean     ?
_diffrn_reflns_number     3935
_diffrn_reflns_av_R_equivalents     0.0254
_diffrn_reflns_av_sigmaI/netI     0.0301
_diffrn_reflns_theta_min     2.31
_diffrn_reflns_theta_max     26.04
_diffrn_reflns_theta_full     26.04
_diffrn_measured_fraction_theta_max     0.982
_diffrn_measured_fraction_theta_full     0.982
_diffrn_reflns_limit_h_min     -17
_diffrn_reflns_limit_h_max     17
_diffrn_reflns_limit_k_min     -12
_diffrn_reflns_limit_k_max     14
_diffrn_reflns_limit_l_min     -10
_diffrn_reflns_limit_l_max     10
_diffrn_standards_number     0
_diffrn_standards_interval_count     0
_diffrn_standards_interval_time     0
_diffrn_standards_decay_%     0
_refine_special_details
;
Refinement of <i>F</i>^2^ against ALL reflections. The weighted <i>R</i>-factor
<i>wR</i> and goodness of fit <i>S</i> are based on <i>F</i>^2^, conventional
<i>R</i>-factors <i>R</i> are based on <i>F</i>, with <i>F</i> set to zero for
negative <i>F</i>^2^. The threshold expression of <i>F</i>^2^ >
\s(<i>F</i>^2^) is used only for calculating <i>R</i>-factors(gt) <i>etc</i>.
and is not relevant to the choice of reflections for refinement.
<i>R</i>-factors based on <i>F</i>^2^ are statistically about twice as large
as those based on <i>F</i>, and <i>R</i>- factors based on ALL data will be
even larger.
;
_reflns_number_total     1312
_reflns_number_gt     1188
_reflns_threshold_expression     I>2sigma(I)
_refine_ls_structure_factor_coef     Fsqd
_refine_ls_matrix_type     full
_refine_ls_R_factor_all     0.0346
_refine_ls_R_factor_gt     0.0300
_refine_ls_wR_factor_gt     0.0721
_refine_ls_wR_factor_ref     0.0747
_refine_ls_goodness_of_fit_ref     1.088
_refine_ls_restrained_S_all     1.088
_refine_ls_number_reflns     1312
_refine_ls_number_parameters     97
_refine_ls_number_restraints     0
_refine_ls_hydrogen_treatment     mixed
_refine_ls_weighting_scheme     calc
_refine_ls_weighting_details
         'calc w=1/[\s^2^(Fo^2^)+(0.0350P)^2^+2.4037P] where P=(Fo^2^+2Fc^2^)/3'
_atom_sites_solution_hydrogens     geom
_atom_sites_solution_primary     direct
_atom_sites_solution_secondary     difmap
_refine_ls_shift/su_max     0.000
_refine_ls_shift/su_mean     0.000
_refine_diff_density_max     0.747
_refine_diff_density_min     -0.526
_refine_ls_extinction_method     none
_refine_ls_extinction_coef     ?
loop_
    _atom_type_symbol
    _atom_type_description
    _atom_type_scat_dispersion_real
    _atom_type_scat_dispersion_imag
    _atom_type_scat_source
    'C' 'C' 0.0033 0.0016
                         'International Tables Vol C Tables 4.2.6.8 and 6.1.1.4'
    'H' 'H' 0.0000 0.0000
                         'International Tables Vol C Tables 4.2.6.8 and 6.1.1.4'
    'Cl' 'Cl' 0.1484 0.1585
                         'International Tables Vol C Tables 4.2.6.8 and 6.1.1.4'
    'N' 'N' 0.0061 0.0033
                         'International Tables Vol C Tables 4.2.6.8 and 6.1.1.4'
    'O' 'O' 0.0106 0.0060
                         'International Tables Vol C Tables 4.2.6.8 and 6.1.1.4'
    'Pd' 'Pd' -0.9988 1.0072
                         'International Tables Vol C Tables 4.2.6.8 and 6.1.1.4'
_computing_data_collection     'SMART (Bruker, 2000)'
_computing_cell_refinement     'SAINT (Bruker, 2000)'
_computing_data_reduction     'SAINT (Bruker, 2000)'
_computing_structure_solution     'SHELXS97 (Sheldrick, 2008)'
_computing_structure_refinement     'SHELXL97 (Sheldrick, 2008)'
_computing_molecular_graphics
                              'ORTEP-3 (Farrugia, 1997) and PLATON (Spek, 2009)'
_computing_publication_material     'SHELXL97 (Sheldrick, 2008)'
loop_
    _atom_site_type_symbol
    _atom_site_label
    _atom_site_fract_x
    _atom_site_fract_y
    _atom_site_fract_z
    _atom_site_U_iso_or_equiv
    _atom_site_adp_type
    _atom_site_calc_flag
    _atom_site_refinement_flags
    _atom_site_occupancy
    _atom_site_symmetry_multiplicity
    _atom_site_disorder_assembly
    _atom_site_disorder_group
    Pd Pd1 0.09319(3) 0.5000 0.41451(4) 0.02259(15) Uani d S 1 2 . .
    O O1 0.2571(2) 0.4005(3) 0.7251(4) 0.0546(9) Uani d . 1 1 . .
    H H1o 0.261(5) 0.5000 0.725(10) 0.08(2) Uiso d S 1 2 . .
    N N1 0.0142(2) 0.3633(2) 0.2741(4) 0.0295(7) Uani d . 1 1 . .
    N N2 0.1746(2) 0.3793(3) 0.5732(4) 0.0342(7) Uani d . 1 1 . .
    C C1 -0.0700(3) 0.3564(4) 0.1201(5) 0.0444(11) Uani d . 1 1 . .
    H H1 -0.1006 0.4219 0.0576 0.053 Uiso calc R 1 1 . .
    C C2 -0.1134(4) 0.2558(6) 0.0502(8) 0.075(2) Uani d . 1 1 . .
    H H2 -0.1730 0.2539 -0.0599 0.090 Uiso calc R 1 1 . .
    C C3 -0.0738(6) 0.1612(5) 0.1328(11) 0.092(3) Uani d . 1 1 . .
    H H3 -0.1051 0.0926 0.0848 0.110 Uiso calc R 1 1 . .
    C C4 0.0139(5) 0.1668(4) 0.2904(9) 0.0721(18) Uani d . 1 1 . .
    H H4 0.0452 0.1013 0.3524 0.086 Uiso calc R 1 1 . .
    C C5 0.0562(3) 0.2684(3) 0.3576(6) 0.0413(10) Uani d . 1 1 . .
    C C6 0.1470(3) 0.2806(4) 0.5255(6) 0.0457(11) Uani d . 1 1 . .
    H H6 0.1831 0.2191 0.5946 0.055 Uiso calc R 1 1 . .
    Cl Cl1 0.23809(11) 0.0000 0.72959(19) 0.0424(3) Uani d S 1 2 . .
loop_
    _atom_site_aniso_label
    _atom_site_aniso_U_11
    _atom_site_aniso_U_22
    _atom_site_aniso_U_33
    _atom_site_aniso_U_12
    _atom_site_aniso_U_13
    _atom_site_aniso_U_23
    Pd1 0.0211(2) 0.0221(2) 0.0211(2) 0.000 0.00530(15) 0.000
    O1 0.0321(15) 0.080(2) 0.0384(16) 0.0115(16) 0.0015(13) 0.0273(17)
    N1 0.0320(15) 0.0266(17) 0.0349(17) -0.0057(13) 0.0187(14) -0.0088(13)
    N2 0.0270(15) 0.044(2) 0.0316(17) 0.0108(14) 0.0122(13) 0.0164(15)
    C1 0.036(2) 0.058(3) 0.042(2) -0.018(2) 0.0183(19) -0.023(2)
    C2 0.066(3) 0.100(5) 0.078(4) -0.058(4) 0.048(3) -0.066(4)
    C3 0.120(6) 0.059(4) 0.141(6) -0.064(4) 0.098(5) -0.069(4)
    C4 0.109(4) 0.025(2) 0.127(5) -0.012(3) 0.093(4) -0.015(3)
    C5 0.051(2) 0.027(2) 0.066(3) -0.0016(18) 0.044(2) -0.002(2)
    C6 0.048(2) 0.037(2) 0.068(3) 0.020(2) 0.040(2) 0.027(2)
    Cl1 0.0381(7) 0.0499(9) 0.0418(8) 0.000 0.0190(6) 0.000
_geom_special_details
;
All e.s.d.'s (except the e.s.d. in the dihedral angle between two l.s. planes)
are estimated using the full covariance matrix. The cell e.s.d.'s are taken
into account individually in the estimation of e.s.d.'s in distances, angles
and torsion angles; correlations between e.s.d.'s in cell parameters are only
used when they are defined by crystal symmetry. An approximate (isotropic)
treatment of cell e.s.d.'s is used for estimating e.s.d.'s involving l.s.
planes.
;
loop_
    _geom_bond_atom_site_label_1
    _geom_bond_atom_site_label_2
    _geom_bond_site_symmetry_2
    _geom_bond_distance
    _geom_bond_publ_flag
    Pd1 N1 . 2.068(3) y
    Pd1 N1 6_565 2.068(3) ?
    Pd1 N2 6_565 1.985(3) ?
    Pd1 N2 . 1.985(3) y
    O1 N2 . 1.337(4) ?
    O1 H1o . 1.210(5) ?
    N1 C1 . 1.336(5) ?
    N1 C5 . 1.347(5) ?
    N2 C6 . 1.271(5) ?
    C1 C2 . 1.381(7) ?
    C1 H1 . 0.9500 ?
    C2 C3 . 1.335(10) ?
    C2 H2 . 0.9500 ?
    C3 C4 . 1.377(9) ?
    C3 H3 . 0.9500 ?
    C4 C5 . 1.383(6) ?
    C4 H4 . 0.9500 ?
    C5 C6 . 1.455(6) ?
    C6 H6 . 0.9500 ?
loop_
    _geom_angle_atom_site_label_1
    _geom_angle_atom_site_label_2
    _geom_angle_atom_site_label_3
    _geom_angle_site_symmetry_1
    _geom_angle_site_symmetry_3
    _geom_angle
    _geom_angle_publ_flag
    N2 Pd1 N2 6_565 . 95.2(2) ?
    N2 Pd1 N1 6_565 . 173.62(12) ?
    N2 Pd1 N1 . . 78.91(14) y
    N2 Pd1 N1 6_565 6_565 78.91(14) ?
    N2 Pd1 N1 . 6_565 173.62(13) ?
    N1 Pd1 N1 . 6_565 106.87(17) ?
    N2 O1 H1o . . 103(3) ?
    C1 N1 C5 . . 117.6(4) ?
    C1 N1 Pd1 . . 130.1(3) ?
    C5 N1 Pd1 . . 112.3(3) ?
    C6 N2 O1 . . 120.6(3) ?
    C6 N2 Pd1 . . 118.2(3) ?
    O1 N2 Pd1 . . 121.3(3) ?
    N1 C1 C2 . . 121.3(5) ?
    N1 C1 H1 . . 119.4 ?
    C2 C1 H1 . . 119.4 ?
    C3 C2 C1 . . 121.9(6) ?
    C3 C2 H2 . . 119.1 ?
    C1 C2 H2 . . 119.1 ?
    C2 C3 C4 . . 117.6(5) ?
    C2 C3 H3 . . 121.2 ?
    C4 C3 H3 . . 121.2 ?
    C3 C4 C5 . . 119.5(5) ?
    C3 C4 H4 . . 120.2 ?
    C5 C4 H4 . . 120.2 ?
    N1 C5 C4 . . 122.2(5) ?
    N1 C5 C6 . . 115.3(3) ?
    C4 C5 C6 . . 122.5(5) ?
    N2 C6 C5 . . 115.3(4) ?
    N2 C6 H6 . . 122.3 ?
    C5 C6 H6 . . 122.3 ?
loop_
    _geom_torsion_atom_site_label_1
    _geom_torsion_atom_site_label_2
    _geom_torsion_atom_site_label_3
    _geom_torsion_atom_site_label_4
    _geom_torsion_site_symmetry_1
    _geom_torsion_site_symmetry_2
    _geom_torsion_site_symmetry_3
    _geom_torsion_site_symmetry_4
    _geom_torsion
    _geom_torsion_publ_flag
    N2 Pd1 N1 C1 . . . . 178.8(3) ?
    N1 Pd1 N1 C1 6_565 . . . 1.6(4) ?
    N2 Pd1 N1 C5 . . . . 0.0(2) ?
    N1 Pd1 N1 C5 6_565 . . . -177.22(17) ?
    N2 Pd1 N2 C6 6_565 . . . 178.0(2) ?
    N1 Pd1 N2 C6 . . . . 0.4(3) ?
    N2 Pd1 N2 O1 6_565 . . . -2.8(3) ?
    N1 Pd1 N2 O1 . . . . 179.6(3) ?
    C5 N1 C1 C2 . . . . 0.9(5) ?
    Pd1 N1 C1 C2 . . . . -177.9(3) ?
    N1 C1 C2 C3 . . . . 0.3(7) ?
    C1 C2 C3 C4 . . . . -1.3(8) ?
    C2 C3 C4 C5 . . . . 1.1(8) ?
    C1 N1 C5 C4 . . . . -1.1(5) ?
    Pd1 N1 C5 C4 . . . . 177.9(3) ?
    C1 N1 C5 C6 . . . . -179.4(3) ?
    Pd1 N1 C5 C6 . . . . -0.4(4) ?
    C3 C4 C5 N1 . . . . 0.1(7) ?
    C3 C4 C5 C6 . . . . 178.3(4) ?
    O1 N2 C6 C5 . . . . -180.0(3) ?
    Pd1 N2 C6 C5 . . . . -0.7(5) ?
    N1 C5 C6 N2 . . . . 0.7(5) ?
    C4 C5 C6 N2 . . . . -177.6(4) ?
loop_
    _geom_hbond_atom_site_label_D
    _geom_hbond_atom_site_label_H
    _geom_hbond_atom_site_label_A
    _geom_hbond_site_symmetry_A
    _geom_hbond_distance_DH
    _geom_hbond_distance_HA
    _geom_hbond_distance_DA
    _geom_hbond_angle_DHA
    O1 H1o O1 6_565 1.210(5) 1.210(5) 2.418(7) 175(7)
    C2 H2 O1 8_454 0.95 2.49 3.178(5) 129
_iucr_refine_instructions_details
;
TITL [Pd(H-pyal2)]Cl
CELL 0.71073  14.0865  12.1439   8.2723  90.000 114.447  90.000
ZERR    4.00   0.0016   0.0014   0.0009   0.000   0.002   0.000
LATT  7
SYMM -X, Y, -Z
SFAC C  H  Cl N  O PD
UNIT 48 44 4  16 8 4
MERG 2
L.S. 18
OMIT 6   0   7
OMIT 9   7   4
OMIT -11   9   7
OMIT -12   2   9
OMIT -12   4   9
OMIT -10   8   8
OMIT -17   1   6
OMIT -8   8   8
OMIT -10   0  10
OMIT -12   0   9
OMIT -6  14   1
OMIT -11   5   9
OMIT 0   2   4
ACTA
BOND $H
CONF
EQIV $1 x,1-y,z
EQIV $2 -1/2+x,1/2-y,-1+z
HTAB O1 O1_$1
HTAB C2 O1_$2
MPLA 9 N1 C1 C2 C3 C4 C5 C6 N2 O1
MPLA 9 N1_$1 C1_$1 C2_$1 C3_$1 C4_$1 C5_$1 C6_$1 N2_$1 O1_$1
FMAP 2
PLAN -20
TEMP -73
WGHT    0.035000    2.403700
FVAR       0.18979
PD1   6    0.093190    0.500000    0.414514    10.50000    0.02114    0.02210 =
         0.02110    0.00000    0.00530    0.00000
O1    5    0.257100    0.400457    0.725111    11.00000    0.03205    0.08020 =
         0.03838    0.02729    0.00149    0.01155
H1O   2    0.261215    0.500000    0.725493    10.50000    0.07587
N1    4    0.014218    0.363253    0.274089    11.00000    0.03203    0.02658 =
         0.03491   -0.00877    0.01874   -0.00566
N2    4    0.174630    0.379293    0.573170    11.00000    0.02703    0.04404 =
         0.03165    0.01637    0.01218    0.01076
C1    1   -0.069994    0.356386    0.120126    11.00000    0.03576    0.05817 =
         0.04160   -0.02323    0.01833   -0.01778
AFIX  43
H1    2   -0.100604    0.421939    0.057615    11.00000   -1.20000
AFIX   0
C2    1   -0.113372    0.255835    0.050150    11.00000    0.06607    0.09960 =
         0.07779   -0.06643    0.04777   -0.05804
AFIX  43
H2    2   -0.173025    0.253915   -0.059928    11.00000   -1.20000
AFIX   0
C3    1   -0.073838    0.161239    0.132839    11.00000    0.11993    0.05907 =
         0.14073   -0.06863    0.09845   -0.06359
AFIX  43
H3    2   -0.105100    0.092570    0.084774    11.00000   -1.20000
AFIX   0
C4    1    0.013909    0.166801    0.290351    11.00000    0.10899    0.02468 =
         0.12667   -0.01539    0.09293   -0.01203
AFIX  43
H4    2    0.045169    0.101313    0.352355    11.00000   -1.20000
AFIX   0
C5    1    0.056167    0.268407    0.357568    11.00000    0.05064    0.02694 =
         0.06631   -0.00244    0.04429   -0.00162
C6    1    0.146996    0.280607    0.525471    11.00000    0.04805    0.03675 =
         0.06784    0.02726    0.03959    0.01992
AFIX  43
H6    2    0.183121    0.219133    0.594612    11.00000   -1.20000
AFIX   0
CL1   3    0.238092    0.000000    0.729587    10.50000    0.03811    0.04988 =
         0.04179    0.00000    0.01901    0.00000
HKLF 4
REM  [Pd(H-pyal2)]Cl
REM R1 =  0.0300 for   1188 Fo > 4sig(Fo)  and  0.0346 for all   1312 data
REM     97 parameters refined using      0 restraints
END
WGHT      0.0350      2.4039
REM Highest difference peak  0.747,  deepest hole -0.526,  1-sigma level  0.097
Q1    1   0.1014  0.5000  0.5400  10.50000  0.05    0.75
Q2    1   0.2351  0.4485  0.2328  11.00000  0.05    0.62
Q3    1  -0.0779  0.5000  0.0904  10.50000  0.05    0.59
Q4    1   0.0973  0.5000  0.3044  10.50000  0.05    0.52
Q5    1   0.0903  0.2783  0.4413  11.00000  0.05    0.50
Q6    1  -0.0190  0.5000  0.5905  10.50000  0.05    0.49
Q7    1   0.0344  0.5000  0.2962  10.50000  0.05    0.48
Q8    1  -0.0499  0.0000  0.1261  10.50000  0.05    0.48
Q9    1  -0.0408  0.1693  0.2355  11.00000  0.05    0.47
Q10   1   0.0491  0.1549  0.3747  11.00000  0.05    0.41
Q11   1   0.2203  0.3928  0.6350  11.00000  0.05    0.39
Q12   1  -0.1025  0.1962  0.1013  11.00000  0.05    0.39
Q13   1   0.2111  0.5000  0.3419  10.50000  0.05    0.36
Q14   1   0.0935  0.0870  0.4393  11.00000  0.05    0.33
Q15   1   0.1651  0.4534  0.5425  11.00000  0.05    0.32
Q16   1   0.2678  0.5000  0.1468  10.50000  0.05    0.32
Q17   1  -0.0265  0.6315  0.2219  11.00000  0.05    0.29
Q18   1  -0.1218  0.3064  0.0643  11.00000  0.05    0.29
Q19   1   0.0207  0.0000  0.1001  10.50000  0.05    0.27
Q20   1   0.1915  0.5000  0.1078  10.50000  0.05    0.27
;
