# Supplementary material for: A second monoclinic polymorph of (pyridine-2-carboxaldehyde oximato-κ2 N,N′)(pyridine-2-carboxaldehyde oxime-κ2 N,N′)palladium(II) chloride
Source: Acta Crystallogr Sect E Struct Rep Online. 2012 Jan 21;68(Pt 2):m176–7. doi: 10.1107/S1600536812001559 (PMC3274904; doi:10.1107/S1600536812001559)
Supplement: Supplementary file 2 [file e-68-0m176-Isup2.hkl]

# 
# h,k,l, Fc-squared, Fo-squared, sigma(Fo-squared) and status flag 
# 
data_I
_shelx_title ' [Pd(H-pyal2)]Cl' 
_shelx_refln_list_code          4 
_shelx_F_calc_maximum      516.46 
_exptl_crystal_F_000       760.00 
_reflns_d_resolution_high  0.8096 
 
loop_ 
 _symmetry_equiv_pos_as_xyz 
 'x, y, z' 
 '-x, y, -z' 
 'x+1/2, y+1/2, z' 
 '-x+1/2, y+1/2, -z' 
 '-x, -y, -z' 
 'x, -y, z' 
 '-x+1/2, -y+1/2, -z' 
 'x+1/2, -y+1/2, z' 
 
_cell_length_a    14.0865 
_cell_length_b    12.1439 
_cell_length_c     8.2723 
_cell_angle_alpha  90.000 
_cell_angle_beta  114.447 
_cell_angle_gamma  90.000 
 
_shelx_F_squared_multiplier     1.000 
 
loop_ 
 _refln_index_h 
 _refln_index_k 
 _refln_index_l 
 _refln_F_squared_calc 
 _refln_F_squared_meas 
 _refln_F_squared_sigma 
 _refln_observed_status 
   2   0   0     6786.27     6879.99     74.20 o 
   4   0   0      789.20      591.20     25.72 o 
   6   0   0    24429.60    24842.34    273.45 o 
   8   0   0      913.48      891.37     44.65 o 
  10   0   0     1582.49     1547.49     65.67 o 
  12   0   0     6877.44     7167.92    209.24 o 
  14   0   0      698.40      705.03     71.25 o 
   1   1   0    31423.35    33976.84    212.48 o 
   3   1   0     1456.36     1465.67     36.22 o 
   5   1   0    18200.19    17937.61    125.03 o 
   7   1   0      997.33      982.80     30.60 o 
   9   1   0      263.94      319.27     21.97 o 
  11   1   0    10234.19    10327.77    145.65 o 
  13   1   0        8.32       31.64     24.16 o 
  15   1   0      591.18      650.33     59.93 o 
   0   2   0     5486.50     6487.37     83.58 o 
   2   2   0     4550.28     5038.10     60.54 o 
   4   2   0       82.10       55.08      8.54 o 
   6   2   0    24164.51    24350.69    138.38 o 
   8   2   0      608.89      597.48     25.54 o 
  10   2   0     3960.96     4037.90     87.16 o 
  12   2   0     3857.33     3905.23    108.57 o 
  14   2   0      827.31      847.29     71.64 o 
   1   3   0     8850.31     9495.09     88.61 o 
   3   3   0      192.20      227.11     14.39 o 
   5   3   0    23551.19    23815.50    157.94 o 
   7   3   0     3531.56     3412.66     52.68 o 
   9   3   0     2258.52     2182.70     72.01 o 
  11   3   0     6235.79     6268.31    116.61 o 
  13   3   0       10.64       -0.12     15.53 o 
  15   3   0      931.41      913.80     91.03 o 
   0   4   0    10937.55    11399.13    152.40 o 
   2   4   0       10.24       12.04     10.62 o 
   4   4   0    16266.69    18383.75    164.66 o 
   6   4   0    18993.55    19677.89    157.10 o 
   8   4   0      315.08      311.64     18.71 o 
  10   4   0     2774.63     2729.66     87.53 o 
  12   4   0      660.18      703.20     50.93 o 
  14   4   0      274.68      275.08     88.56 o 
   1   5   0     8224.65     8811.47    104.71 o 
   3   5   0      736.46      763.11     36.77 o 
   5   5   0    18055.93    19878.07    191.78 o 
   7   5   0     1940.33     1820.00     50.10 o 
   9   5   0      701.95      731.16     46.22 o 
  11   5   0     2024.09     2224.52    104.69 o 
  13   5   0       36.50       81.34     39.29 o 
   0   6   0    20635.03    20778.89    256.76 o 
   2   6   0     4645.92     5525.04     89.93 o 
   4   6   0      797.49      607.80     36.50 o 
   6   6   0     8218.61     8135.94    132.27 o 
   8   6   0       10.62       22.42     23.81 o 
  10   6   0     3408.42     3603.45    134.76 o 
  12   6   0     2736.76     2621.52    121.35 o 
  14   6   0      104.93      122.38     89.81 o 
   1   7   0     7632.29     7656.05    130.93 o 
   3   7   0       11.24       17.47      8.73 o 
   5   7   0     6447.04     6337.37    123.08 o 
   7   7   0     1617.77     1641.44     98.09 o 
   9   7   0     1254.54     1237.85     91.69 o 
  11   7   0     6611.64     6954.78    197.59 o 
  13   7   0       90.88       76.54     38.38 o 
   0   8   0    28842.90    31598.57    370.57 o 
   2   8   0      403.39      365.24     28.16 o 
   4   8   0     1402.08     1438.80     56.10 o 
   6   8   0     7203.80     7260.00    142.43 o 
   8   8   0       58.13       35.37     32.02 o 
  10   8   0     1739.40     1814.67    102.70 o 
  12   8   0     2180.86     2063.77    115.08 o 
   1   9   0    11984.36    12788.66    172.40 o 
   3   9   0      243.50      217.19     26.74 o 
   5   9   0     5295.32     5407.62    145.30 o 
   7   9   0      432.43      545.03    101.41 o 
   9   9   0      225.59      297.60     53.92 o 
  11   9   0     3218.08     3345.12    148.17 o 
   0  10   0     5438.19     5727.87    172.73 o 
   2  10   0      579.31      485.14     38.96 o 
   4  10   0     1360.91     1408.47     79.75 o 
   6  10   0     4709.05     4641.49    145.36 o 
   8  10   0      175.77      154.63     40.27 o 
  10  10   0     1113.84     1278.13     94.78 o 
   1  11   0      368.29      460.15     53.56 o 
   3  11   0      198.95      167.74     39.85 o 
   5  11   0     4682.94     4599.29    150.37 o 
   7  11   0     1151.06     1081.37    166.30 o 
   9  11   0      337.27      325.05     73.78 o 
   0  12   0     5044.42     5123.78    286.51 o 
   2  12   0      451.88      531.91     56.17 o 
   4  12   0      601.55      634.34     93.50 o 
   6  12   0     5084.13     4894.42    215.39 o 
   8  12   0       44.64      165.88     53.98 o 
   1  13   0     2241.47     2301.33    144.77 o 
   3  13   0       28.66       27.85     31.00 o 
   5  13   0     3260.44     3506.75    182.73 o 
   7  13   0      402.78      282.39     75.08 o 
   0  14   0     3584.79     3957.77    279.56 o 
   2  14   0      281.28      459.29     74.15 o 
   4  14   0      566.93      684.34    109.94 o 
 -16   0   1     2416.92     2401.42    210.71 o 
 -14   0   1     2073.97     2191.62    120.43 o 
 -12   0   1      147.33      172.76     31.98 o 
 -10   0   1     1622.85     1510.71     63.69 o 
  -8   0   1      127.83      126.73     21.91 o 
  -6   0   1     1208.18     1175.17     42.82 o 
  -4   0   1    19319.79    20017.22    130.05 o 
  -2   0   1      816.19     1014.37     34.38 o 
   0   0   1    36827.72    39818.93    351.75 o 
   2   0   1      992.43      964.34     30.20 o 
   4   0   1      577.94      542.52     31.86 o 
   6   0   1     2106.50     1657.24     52.19 o 
   8   0   1      804.99      736.86     41.42 o 
  10   0   1     1786.40     1727.10     97.88 o 
  12   0   1     6313.04     6219.98    201.82 o 
  14   0   1        6.51      -26.84     42.48 o 
 -15   1   1     3083.53     3245.49    130.28 o 
 -13   1   1      641.93      651.77     51.65 o 
 -11   1   1     3932.28     3822.85     75.70 o 
  -9   1   1     3298.35     3213.56     67.85 o 
  -7   1   1      156.06      156.09     16.11 o 
  -5   1   1    18839.56    18934.11    104.74 o 
  -3   1   1    17851.33    18093.73     94.73 o 
  -1   1   1     7638.72     7456.06     57.54 o 
   1   1   1    29838.25    30472.54    236.94 o 
   3   1   1      393.31      370.33     18.67 o 
   5   1   1     3902.89     3478.29     67.57 o 
   7   1   1     8019.10     7565.11    102.25 o 
   9   1   1       12.71       83.31     16.26 o 
  11   1   1     5894.42     5897.58    133.00 o 
  13   1   1     1385.09     1450.09     70.37 o 
  15   1   1      246.37      337.31     92.73 o 
 -16   2   1     1824.26     1933.49    238.06 o 
 -14   2   1     1784.14     2040.78    126.75 o 
 -12   2   1       84.89       67.68     18.83 o 
 -10   2   1    12877.30    12555.86    131.39 o 
  -8   2   1     3453.02     3486.12     57.56 o 
  -6   2   1     4788.41     4424.60     77.32 o 
  -4   2   1    19370.79    19817.84    173.51 o 
  -2   2   1      974.85      916.65     63.42 o 
   0   2   1    19071.43    19935.40    144.34 o 
   2   2   1    12809.60    12841.10    499.93 o 
   4   2   1     1240.33     1333.55     39.97 o 
   6   2   1    24440.84    24636.86    207.80 o 
   8   2   1     1595.28     1471.23     57.18 o 
  10   2   1     1791.17     1854.72     71.15 o 
  12   2   1     4511.11     4458.77    120.77 o 
  14   2   1        3.74       33.31     23.83 o 
 -15   3   1      817.54      822.15     82.36 o 
 -13   3   1      722.54      792.58     54.55 o 
 -11   3   1     6029.07     5737.49    108.39 o 
  -9   3   1     4998.78     5000.05     69.89 o 
  -7   3   1      307.45      261.70     23.06 o 
  -5   3   1    26027.78    26781.39    177.45 o 
  -3   3   1       44.44       57.72     19.96 o 
  -1   3   1      619.12      712.12     24.47 o 
   1   3   1    38373.37    40248.27    220.08 o 
   3   3   1      256.97      291.44     14.34 o 
   5   3   1     4813.10     4604.73     82.35 o 
   7   3   1    15325.84    15317.03    175.69 o 
   9   3   1      452.00      535.98     49.48 o 
  11   3   1     1138.03     1040.49     55.89 o 
  13   3   1     1579.31     1460.96    109.76 o 
 -14   4   1        2.63      -21.56     25.76 o 
 -12   4   1      240.20      258.00     38.85 o 
 -10   4   1    11047.10    11102.80    112.25 o 
  -8   4   1      732.03      706.47     34.42 o 
  -6   4   1     8643.74     8604.89    107.06 o 
  -4   4   1    22468.89    23226.83    190.11 o 
  -2   4   1       87.83       56.94     13.20 o 
   0   4   1    14990.40    15184.09    112.07 o 
   2   4   1    23221.21    23799.71    180.92 o 
   4   4   1       28.34       30.39      8.59 o 
   6   4   1    17325.54    17799.27    180.68 o 
   8   4   1     1880.84     1800.65     64.39 o 
  10   4   1       91.67       51.99     23.81 o 
  12   4   1     2727.06     2741.85    112.33 o 
  14   4   1       33.95      110.85     42.82 o 
 -15   5   1      836.17     1058.85    136.31 o 
 -13   5   1      430.58      468.15     57.07 o 
 -11   5   1     5302.15     5345.86    130.93 o 
  -9   5   1     3216.29     3220.20     76.12 o 
  -7   5   1      727.92      648.49     50.17 o 
  -5   5   1    34220.69    35609.72    266.45 o 
  -3   5   1      344.43      243.90     26.90 o 
  -1   5   1      205.98      286.81     21.20 o 
   1   5   1    48903.64    51188.32    248.93 o 
   3   5   1        0.65       -5.39     10.60 o 
   5   5   1     2440.90     2379.69     61.13 o 
   7   5   1    13852.74    13535.67    223.31 o 
   9   5   1      221.83      212.48     42.66 o 
  11   5   1      843.56     1099.27     73.30 o 
  13   5   1     2597.63     2814.15    121.80 o 
 -14   6   1     1468.05     1376.54    107.85 o 
 -12   6   1      175.91      170.99     43.97 o 
 -10   6   1     6352.75     6383.43    229.44 o 
  -8   6   1     1269.11     1226.59     56.40 o 
  -6   6   1      963.94      872.77     45.64 o 
  -4   6   1     9242.50     9004.19    155.13 o 
  -2   6   1       52.01       48.87     13.33 o 
   0   6   1     7727.46     7506.66    105.61 o 
   2   6   1     4495.82     4199.72     62.18 o 
   4   6   1      684.33      709.44     37.53 o 
   6   6   1    10216.57     9687.04    189.83 o 
   8   6   1       18.51       45.08     24.23 o 
  10   6   1     1780.56     1571.23    126.97 o 
  12   6   1     5132.70     4959.15    214.67 o 
 -13   7   1     1108.34      985.02     83.95 o 
 -11   7   1     2715.29     2530.24    119.39 o 
  -9   7   1     1602.99     1599.45     92.24 o 
  -7   7   1      379.07      360.95     36.31 o 
  -5   7   1    10342.88     9903.95    177.57 o 
  -3   7   1     1130.28     1038.58     44.68 o 
  -1   7   1       45.51       64.32     12.60 o 
   1   7   1    14299.96    14065.18    150.83 o 
   3   7   1       16.42       32.30     13.38 o 
   5   7   1     1097.49     1077.52     50.18 o 
   7   7   1     6211.66     5996.20    163.98 o 
   9   7   1      735.36      662.88     65.30 o 
  11   7   1     3019.91     3152.80    158.00 o 
  13   7   1     1174.42      955.02    137.70 o 
 -14   8   1      887.78      845.36    169.07 o 
 -12   8   1       83.36        1.31     33.26 o 
 -10   8   1     3110.12     3374.63    138.98 o 
  -8   8   1      264.53      256.86     38.97 o 
  -6   8   1     1451.39     1548.79    112.82 o 
  -4   8   1     9542.04     9548.15    145.88 o 
  -2   8   1      290.32      301.04     29.39 o 
   0   8   1     9714.40    10016.14    149.18 o 
   2   8   1     3350.23     3248.97     67.22 o 
   4   8   1        0.89       -0.50     13.77 o 
   6   8   1     4760.06     5246.62    155.73 o 
   8   8   1      687.25      647.27     71.75 o 
  10   8   1      592.24      598.73     59.45 o 
  12   8   1     3145.59     3203.75    249.86 o 
 -13   9   1      101.67        7.50     50.71 o 
 -11   9   1     1592.64     1647.16    104.33 o 
  -9   9   1      774.63      933.73     99.43 o 
  -7   9   1       10.42       36.57     19.96 o 
  -5   9   1     7487.86     7535.53    138.58 o 
  -3   9   1     3479.47     3588.61     93.00 o 
  -1   9   1     1814.87     1785.57     64.37 o 
   1   9   1    10696.50    11187.47    155.40 o 
   3   9   1      233.32      324.64     76.65 o 
   5   9   1      620.79      705.98     49.88 o 
   7   9   1     2970.29     3219.90    141.35 o 
   9   9   1        5.88       78.78     29.10 o 
  11   9   1     1825.71     2128.53    117.02 o 
 -12  10   1      365.96      299.18     74.54 o 
 -10  10   1     3638.63     3882.96    197.58 o 
  -8  10   1      797.51      694.52     95.14 o 
  -6  10   1     1277.76     1205.18     78.57 o 
  -4  10   1     6255.91     6540.67    134.07 o 
  -2  10   1      205.69      189.05     29.30 o 
   0  10   1     5994.71     6141.69    157.19 o 
   2  10   1     2663.36     2591.97    105.29 o 
   4  10   1      146.56      146.87     31.92 o 
   6  10   1     5325.96     5222.02    170.70 o 
   8  10   1     1343.96     1202.31     89.15 o 
  10  10   1      231.40      203.88     50.67 o 
 -11  11   1     2103.97     1884.66    154.13 o 
  -9  11   1     2777.48     2629.05    380.20 o 
  -7  11   1       57.15       34.67     30.13 o 
  -5  11   1     3514.82     3508.40    130.81 o 
  -3  11   1      657.80      599.56     59.69 o 
  -1  11   1      155.10      136.56     32.93 o 
   1  11   1     4342.82     4336.97    140.57 o 
   3  11   1      118.44      167.61     72.06 o 
   5  11   1     2821.14     2897.17    206.83 o 
   7  11   1     4424.84     4253.89    164.30 o 
   9  11   1       10.21       47.87     57.48 o 
 -10  12   1     2135.38     2483.04    274.98 o 
  -8  12   1      332.50      395.05     75.58 o 
  -6  12   1     1315.24     1227.69     91.93 o 
  -4  12   1     1850.45     1822.01     97.79 o 
  -2  12   1       18.88       20.59     32.64 o 
   0  12   1     1572.84     1780.38     93.63 o 
   2  12   1     2512.98     2437.91    112.87 o 
   4  12   1       34.42       29.34     36.01 o 
   6  12   1     3075.03     3354.15    185.70 o 
   8  12   1      183.24      185.83     67.23 o 
  -7  13   1        5.76        9.28     42.96 o 
  -5  13   1     3956.64     3703.63    148.29 o 
  -3  13   1      590.16      640.67     79.78 o 
  -1  13   1      134.33      196.78     53.92 o 
   1  13   1     4645.05     4885.86    164.59 o 
   3  13   1      285.13      447.47     73.86 o 
   5  13   1      758.77      835.59    163.80 o 
   7  13   1     1714.42     1879.69    147.97 o 
  -4  14   1     2255.45     2181.82    200.16 o 
  -2  14   1       40.47       24.57     40.32 o 
   0  14   1     1876.88     1838.54    132.50 o 
   2  14   1     1140.40     1380.05    160.47 o 
   4  14   1      158.44      114.46     87.73 o 
 -16   0   2     1721.26     1855.06    188.78 o 
 -14   0   2     1605.54     1798.99    171.57 o 
 -12   0   2      957.46      841.93     55.41 o 
 -10   0   2     7406.56     7635.25    142.38 o 
  -8   0   2     2321.62     2173.23     67.50 o 
  -6   0   2      127.31      104.25     14.41 o 
  -4   0   2   266735.09   272154.16   2640.57 o 
  -2   0   2    27446.94    28834.85    339.25 o 
   0   0   2       88.64      157.69     23.32 o 
   2   0   2    39504.99    42263.41    470.84 o 
   4   0   2      170.69      169.88     27.90 o 
   6   0   2      413.98      331.17     23.84 o 
   8   0   2    16725.33    17191.06    293.67 o 
  10   0   2      452.80      486.72     86.90 o 
  12   0   2     1001.33     1119.85     88.58 o 
  14   0   2      976.64      850.08    113.27 o 
 -15   1   2     4408.95     4551.22    202.49 o 
 -13   1   2      539.53      628.28     64.43 o 
 -11   1   2       27.26       62.39     14.08 o 
  -9   1   2    10677.46    10148.16    109.11 o 
  -7   1   2     1500.74     1465.05     34.34 o 
  -5   1   2     7871.25     8139.35     82.93 o 
  -3   1   2    41169.77    43197.24    227.76 o 
  -1   1   2      413.16      375.90     21.44 o 
   1   1   2    14935.97    14969.21    109.07 o 
   3   1   2     4675.84     4543.22     83.55 o 
   5   1   2        7.69       20.26      9.87 o 
   7   1   2    14932.24    14812.80    217.53 o 
   9   1   2      914.67      948.74     51.24 o 
  11   1   2      563.62      512.89     42.61 o 
  13   1   2     2816.65     2927.76    130.62 o 
 -16   2   2      956.18     1127.21    143.95 o 
 -14   2   2     2680.48     2791.28     98.19 o 
 -12   2   2     1072.96     1038.20     55.11 o 
 -10   2   2     9184.61     9230.78    100.60 o 
  -8   2   2     1367.19     1207.83     32.60 o 
  -6   2   2     2368.96     2373.38     45.19 o 
  -4   2   2     6195.49     5911.55     99.58 o 
  -2   2   2     2002.89     2285.93     56.86 o 
   0   2   2      492.86      545.89     25.50 o 
   2   2   2    33940.04    33823.59    188.43 o 
   4   2   2       12.29       27.87     18.74 o 
   6   2   2     3533.05     3320.81     76.14 o 
   8   2   2     9318.25     9447.96    144.65 o 
  10   2   2      460.81      491.67     41.09 o 
  12   2   2     2168.97     2050.96    100.33 o 
 -15   3   2     2389.80     2498.42    116.38 o 
 -13   3   2     2308.58     2412.54    115.44 o 
 -11   3   2      355.99      339.03     22.66 o 
  -9   3   2    12712.17    12774.96    149.63 o 
  -7   3   2      931.10      882.78     27.98 o 
  -5   3   2     3912.31     3845.84     88.37 o 
  -3   3   2     7897.02     7867.60    113.65 o 
  -1   3   2     3427.40     3631.24     55.72 o 
   1   3   2    21942.60    21726.09    131.98 o 
   3   3   2     9834.65     9523.38    200.16 o 
   5   3   2      596.09      592.03     30.78 o 
   7   3   2    10961.93    11093.33    153.50 o 
   9   3   2      111.14      169.28     28.91 o 
  11   3   2      714.79      793.08     61.81 o 
  13   3   2     3758.11     3906.01    144.94 o 
 -16   4   2      146.69       87.13     93.70 o 
 -14   4   2     1097.25     1129.86     65.49 o 
 -12   4   2     1096.25     1011.97     60.72 o 
 -10   4   2     7414.88     7276.20    100.24 o 
  -8   4   2    10230.61    10679.71    135.56 o 
  -6   4   2      746.95      634.92    109.15 o 
  -4   4   2     9074.76     9084.57    165.98 o 
  -2   4   2      732.78      663.18     27.87 o 
   0   4   2    10037.93    11317.58    106.75 o 
   2   4   2    30513.42    31688.03    222.07 o 
   4   4   2      149.44      392.51    110.51 o 
   6   4   2     3924.28     3718.42    106.35 o 
   8   4   2     1767.59     1792.60    134.60 o 
  10   4   2       33.83       30.57     29.01 o 
  12   4   2     2856.02     2840.31    129.88 o 
 -15   5   2      798.05      918.73    159.91 o 
 -13   5   2      803.78      848.06     61.55 o 
 -11   5   2      305.66      305.72     37.77 o 
  -9   5   2     8954.00     9404.13    154.71 o 
  -7   5   2     2826.17     2855.58     91.86 o 
  -5   5   2     4844.84     5092.21    157.75 o 
  -3   5   2     6956.49     7190.05    138.58 o 
  -1   5   2      357.19      321.70     25.49 o 
   1   5   2    21522.15    23629.63    203.63 o 
   3   5   2     4379.48     4415.05     84.65 o 
   5   5   2       62.08       80.37     22.50 o 
   7   5   2     3793.88     3736.90    134.25 o 
   9   5   2      236.03      168.09     37.54 o 
  11   5   2      351.01      317.54     57.22 o 
  13   5   2     2760.07     2976.22    152.61 o 
 -14   6   2     2158.08     2366.97    122.22 o 
 -12   6   2      492.56      553.24     56.62 o 
 -10   6   2     4094.32     3940.07    108.64 o 
  -8   6   2     1601.52     1573.98     74.99 o 
  -6   6   2      624.11      815.92     52.44 o 
  -4   6   2    15393.98    15701.86    207.95 o 
  -2   6   2     7076.29     7682.07    114.24 o 
   0   6   2        2.40       10.34      7.68 o 
   2   6   2     9993.38     9432.36    136.33 o 
   4   6   2      576.94      621.43     48.28 o 
   6   6   2     3253.42     3319.74    116.10 o 
   8   6   2     5080.21     5140.24    154.00 o 
  10   6   2       32.35       22.26     33.23 o 
  12   6   2     2078.42     1908.09    182.40 o 
 -15   7   2     2950.27     3256.20    151.74 o 
 -13   7   2     1457.88     1522.19    107.77 o 
 -11   7   2      271.07      251.49     51.70 o 
  -9   7   2     4342.26     4417.78    152.47 o 
  -7   7   2      466.57      359.95     41.59 o 
  -5   7   2     3455.87     3477.53    106.42 o 
  -3   7   2     8540.10     8561.94    166.90 o 
  -1   7   2      491.55      590.68     32.71 o 
   1   7   2     5766.65     5702.85    112.18 o 
   3   7   2     3726.26     3655.47     91.23 o 
   5   7   2      347.35      274.88     44.79 o 
   7   7   2    10027.47    10546.14    223.92 o 
   9   7   2     1008.56     1099.96     77.20 o 
  11   7   2      751.74      657.12     77.57 o 
 -14   8   2     1279.78     1195.34     93.48 o 
 -12   8   2      279.64      282.24    108.27 o 
 -10   8   2     3330.34     3163.66    167.45 o 
  -8   8   2     1725.52     1669.63     87.83 o 
  -6   8   2       45.50       48.15     26.11 o 
  -4   8   2    20846.44    22579.50    282.78 o 
  -2   8   2     2322.42     2265.13     70.73 o 
   0   8   2      475.67      527.71     36.50 o 
   2   8   2     9387.91     9394.54    154.73 o 
   4   8   2       80.80       79.36     44.96 o 
   6   8   2     1471.60     1510.30     99.39 o 
   8   8   2     4847.17     4487.95    157.49 o 
  10   8   2      185.50      136.91     39.97 o 
 -13   9   2      359.88      310.29     73.43 o 
 -11   9   2       10.58       22.96     46.23 o 
  -9   9   2     3502.19     3597.59    248.04 o 
  -7   9   2      842.90      903.79     66.44 o 
  -5   9   2     4899.39     5007.91    143.15 o 
  -3   9   2    14631.02    15480.45    201.52 o 
  -1   9   2       27.76       16.26     13.73 o 
   1   9   2     4584.08     4700.30    114.72 o 
   3   9   2     1664.28     1637.34     70.21 o 
   5   9   2       21.61       -6.98     22.67 o 
   7   9   2     4134.73     4277.13    157.22 o 
   9   9   2      507.46      436.62     66.77 o 
 -12  10   2      336.51      258.05    132.70 o 
 -10  10   2     2057.02     2003.24    143.46 o 
  -8  10   2     1508.55     1568.96     89.64 o 
  -6  10   2     1064.66      972.28     58.02 o 
  -4  10   2     4091.24     4138.28    110.91 o 
  -2  10   2       49.04       46.21     23.13 o 
   0  10   2      688.75      805.00     61.62 o 
   2  10   2     6438.71     6446.00    166.75 o 
   4  10   2        1.03       -6.50     25.17 o 
   6  10   2      873.11     1217.42    120.78 o 
   8  10   2     3270.20     3321.45    182.76 o 
 -11  11   2      231.58      131.69     61.51 o 
  -9  11   2     3611.52     3783.88    210.44 o 
  -7  11   2      525.11      446.43     58.23 o 
  -5  11   2       76.07      114.72     35.63 o 
  -3  11   2      618.41      618.19     53.71 o 
  -1  11   2        5.45       -8.24     23.75 o 
   1  11   2     3704.26     3660.71    132.31 o 
   3  11   2     2556.56     2534.61    149.41 o 
   5  11   2       56.51       55.04     34.76 o 
   7  11   2     2984.72     2894.89    140.95 o 
 -10  12   2     2474.10     2569.07    173.10 o 
  -8  12   2     1038.51     1018.30     89.78 o 
  -6  12   2       28.16       10.90     29.32 o 
  -4  12   2     3938.07     4146.57    187.40 o 
  -2  12   2     1051.12      993.01     82.64 o 
   0  12   2       63.08       77.45     30.34 o 
   2  12   2     6547.62     6593.43    186.52 o 
   4  12   2       95.73      124.08     50.67 o 
   6  12   2     1072.48     1019.99    121.78 o 
  -7  13   2      280.72      134.41    132.29 o 
  -5  13   2     1234.56     1268.41    112.02 o 
  -3  13   2     2551.15     2414.42    147.13 o 
  -1  13   2       96.89       95.07     33.66 o 
   1  13   2     3102.64     3438.63    140.33 o 
   3  13   2     1081.47      859.25    127.71 o 
   5  13   2      117.79      102.23     43.59 o 
  -6  14   2       14.68       61.34     38.73 o 
  -4  14   2     2944.96     2972.52    195.31 o 
  -2  14   2      718.37      788.96     90.30 o 
   0  14   2      202.55      184.38    115.77 o 
 -16   0   3        6.24      -12.22     47.75 o 
 -14   0   3      858.33      851.82    101.05 o 
 -12   0   3      458.10      523.15     45.95 o 
 -10   0   3      318.80      329.77     30.05 o 
  -8   0   3     7781.02     7564.23    139.80 o 
  -6   0   3     3668.56     3356.67     85.66 o 
  -4   0   3    26191.25    27932.84    294.20 o 
  -2   0   3     1912.27     1721.25     89.12 o 
   0   0   3     2671.01     2868.94    106.05 o 
   2   0   3     2518.93     1861.03     62.23 o 
   4   0   3     1136.49     1029.82     49.14 o 
   6   0   3      275.18      215.99     39.98 o 
   8   0   3    11546.41    11183.78    342.58 o 
  10   0   3      238.00      252.44     48.98 o 
  12   0   3      426.35      536.92     94.39 o 
 -17   1   3      914.35      908.53    102.18 o 
 -15   1   3     1223.27     1330.67    109.83 o 
 -13   1   3     1567.38     1555.70     71.31 o 
 -11   1   3      970.56      938.96     38.18 o 
  -9   1   3     7541.34     7294.76     83.26 o 
  -7   1   3    10387.51    10453.58    168.03 o 
  -5   1   3       58.71       39.21     10.12 o 
  -3   1   3    22615.05    22474.66    172.66 o 
  -1   1   3     1776.93     1805.09     93.00 o 
   1   1   3     1327.01     1173.16     35.26 o 
   3   1   3    10548.67     9632.80    120.91 o 
   5   1   3      738.43      880.28     60.51 o 
   7   1   3     6942.92     6922.94    199.16 o 
   9   1   3     3408.78     3689.17    111.00 o 
  11   1   3       27.14       52.32     23.33 o 
 -16   2   3       70.10       35.83     35.94 o 
 -14   2   3     4873.64     4744.58    150.43 o 
 -12   2   3     2999.24     3002.54     82.77 o 
 -10   2   3      577.63      489.94     24.26 o 
  -8   2   3     9720.32     9286.71    143.00 o 
  -6   2   3     3476.41     3566.00     80.50 o 
  -4   2   3     6922.73     6351.03    111.88 o 
  -2   2   3    12910.90    12441.96    132.56 o 
   0   2   3      160.50      121.58     17.83 o 
   2   2   3    26142.74    26381.19    162.75 o 
   4   2   3     4941.59     4753.94     96.97 o 
   6   2   3      653.41      673.05     37.78 o 
   8   2   3     7559.52     7611.55    169.03 o 
  10   2   3      128.33      151.90     48.89 o 
  12   2   3      503.81      624.90     57.59 o 
 -15   3   3     1551.68     1492.11     94.61 o 
 -13   3   3     3110.88     2864.44     94.36 o 
 -11   3   3      984.00      925.45     40.60 o 
  -9   3   3     9804.59     9669.25    176.87 o 
  -7   3   3      471.41      423.28     36.15 o 
  -5   3   3      543.81      456.10     35.08 o 
  -3   3   3    25001.16    25231.43    175.56 o 
  -1   3   3     2762.39     2801.06    111.27 o 
   1   3   3     1942.06     1759.02     39.92 o 
   3   3   3    22269.43    22698.99    189.96 o 
   5   3   3        8.29      143.92     29.80 o 
   7   3   3      984.58      836.25     54.19 o 
   9   3   3     3352.19     3023.72    148.18 o 
  11   3   3       85.69      122.30     32.29 o 
 -16   4   3        0.33       23.27     34.63 o 
 -14   4   3     4472.00     4536.94    143.01 o 
 -12   4   3     1125.34     1247.58     50.00 o 
 -10   4   3     1480.41     1287.71     68.95 o 
  -8   4   3    14416.12    14271.13    213.28 o 
  -6   4   3      628.62      646.34     43.54 o 
  -4   4   3     3907.29     3638.79     90.99 o 
  -2   4   3    23178.67    23366.28    177.51 o 
   0   4   3      507.30      534.99     30.11 o 
   2   4   3    14339.65    14162.39    114.30 o 
   4   4   3     5439.97     5388.78    128.50 o 
   6   4   3      447.64      274.53     39.80 o 
   8   4   3     2908.44     2784.50    130.40 o 
  10   4   3      597.45      472.65     65.46 o 
  12   4   3      653.43      831.74     89.32 o 
 -15   5   3     1206.90     1301.08     74.47 o 
 -13   5   3     2220.73     2311.46    107.83 o 
 -11   5   3     1212.31     1142.27     91.71 o 
  -9   5   3    12440.08    12618.89    230.05 o 
  -7   5   3     1881.18     1716.58     88.27 o 
  -5   5   3      770.83      742.08     46.59 o 
  -3   5   3    29563.03    29676.80    242.31 o 
  -1   5   3     1238.18     1127.56     54.70 o 
   1   5   3      697.73      738.01     36.33 o 
   3   5   3    19469.21    19630.96    188.48 o 
   5   5   3        4.84       46.85     21.04 o 
   7   5   3      387.79      613.47     52.04 o 
   9   5   3     5462.82     5568.02    213.43 o 
  11   5   3      232.40      317.34     67.99 o 
 -14   6   3     2547.36     2320.64    210.30 o 
 -12   6   3     1237.44     1226.47     77.95 o 
 -10   6   3       19.16       15.60     22.14 o 
  -8   6   3     5739.76     5602.33    144.04 o 
  -6   6   3      370.73      303.29     36.92 o 
  -4   6   3     3055.62     2756.83     85.99 o 
  -2   6   3     7542.75     7288.34    107.47 o 
   0   6   3       25.03       35.93     13.98 o 
   2   6   3     9375.80     8972.82    137.20 o 
   4   6   3      899.81      830.80     57.63 o 
   6   6   3     1354.24     1093.31     71.85 o 
   8   6   3     7708.36     7142.36    198.40 o 
  10   6   3      179.35      191.98     53.48 o 
 -15   7   3      700.36      658.08    134.65 o 
 -13   7   3     1206.14     1312.02    212.80 o 
 -11   7   3      702.73      742.17     62.74 o 
  -9   7   3     4315.48     4003.46    131.93 o 
  -7   7   3     1755.91     1831.62     83.95 o 
  -5   7   3      384.07      367.57     38.15 o 
  -3   7   3    10555.26    10011.27    167.23 o 
  -1   7   3      192.22      210.30     19.84 o 
   1   7   3      237.80      287.75     31.48 o 
   3   7   3     8445.43     7950.05    194.63 o 
   5   7   3      158.17      286.25     53.60 o 
   7   7   3     3035.25     3092.60    126.42 o 
   9   7   3     2874.71     2818.92    126.22 o 
  11   7   3      107.75       60.83     86.20 o 
 -14   8   3     1366.95     1421.40    265.41 o 
 -12   8   3      416.59      521.71     89.60 o 
 -10   8   3      263.22      280.87     45.11 o 
  -8   8   3     5609.26     5543.55    156.22 o 
  -6   8   3     1492.26     1384.67     75.41 o 
  -4   8   3     5066.41     5070.20    130.97 o 
  -2   8   3     4101.37     3943.95     91.22 o 
   0   8   3      335.11      466.81     37.74 o 
   2   8   3     4403.90     4714.79    112.42 o 
   4   8   3     1653.65     1665.71     91.69 o 
   6   8   3       61.43       36.11     24.24 o 
   8   8   3     4884.93     5064.39    257.09 o 
  10   8   3      118.82       44.22     36.95 o 
 -13   9   3      527.36      616.87     95.78 o 
 -11   9   3      233.53      162.88     83.01 o 
  -9   9   3     3530.78     3235.00    126.60 o 
  -7   9   3     3124.45     3030.50    117.20 o 
  -5   9   3      201.69      203.42     39.07 o 
  -3   9   3     9849.61    10120.93    162.35 o 
  -1   9   3      870.23      938.64     61.80 o 
   1   9   3      123.70      148.56     29.44 o 
   3   9   3     3769.88     3945.86    138.53 o 
   5   9   3      346.84      357.29     56.22 o 
   7   9   3     1772.23     1641.82    101.62 o 
 -12  10   3     1012.13     1017.03    109.21 o 
 -10  10   3      227.41      219.47     45.87 o 
  -8  10   3     4045.29     4280.21    147.96 o 
  -6  10   3     1128.37     1166.58     77.27 o 
  -4  10   3     3167.98     3176.94     97.85 o 
  -2  10   3     2922.88     2784.94    111.24 o 
   0  10   3       85.88       52.33     26.17 o 
   2  10   3     5009.96     5007.93    158.80 o 
   4  10   3     2450.10     2238.72    120.66 o 
   6  10   3        2.44       -2.90     46.10 o 
   8  10   3     2291.96     2338.27    159.64 o 
 -11  11   3      362.12      315.33     91.48 o 
  -9  11   3     1778.89     1658.46     97.24 o 
  -7  11   3      834.17      866.83     67.98 o 
  -5  11   3       14.73      -16.10     42.01 o 
  -3  11   3     3324.82     3426.28    129.02 o 
  -1  11   3      689.67      684.05     71.59 o 
   1  11   3     1502.57     1372.40     83.21 o 
   3  11   3     5973.76     5587.87    179.94 o 
   5  11   3      154.70      134.50     55.91 o 
   7  11   3     1025.98     1031.11    147.28 o 
 -10  12   3      370.40      368.64    217.38 o 
  -8  12   3     1419.04     1635.66     98.84 o 
  -6  12   3      127.83      136.68     46.13 o 
  -4  12   3      835.42      875.36     69.87 o 
  -2  12   3     2838.34     2817.62    121.41 o 
   0  12   3      107.11       81.43     32.63 o 
   2  12   3     2964.42     2983.99    168.19 o 
   4  12   3      608.05      534.17     73.73 o 
   6  12   3      142.82        3.97     42.29 o 
  -7  13   3      898.48     1008.60    132.43 o 
  -5  13   3        3.38       24.80     35.42 o 
  -3  13   3     3447.75     3522.57    141.68 o 
  -1  13   3      828.42      866.26     98.85 o 
   1  13   3      308.46      285.15     67.80 o 
   3  13   3     2169.09     1970.76    213.35 o 
  -4  14   3      920.68      907.60     99.11 o 
  -2  14   3     1556.19     1618.25    170.74 o 
   0  14   3        3.45       -0.51     34.62 o 
 -16   0   4      637.14      667.14     80.59 o 
 -14   0   4     1456.16     1469.08    106.24 o 
 -12   0   4     1863.78     1867.80    110.92 o 
 -10   0   4     1182.04     1267.54     85.20 o 
  -8   0   4    57479.63    62290.60    460.70 o 
  -6   0   4    20950.81    22882.90    262.65 o 
  -4   0   4      796.19      729.31     73.01 o 
  -2   0   4    24330.50    24751.32    396.44 o 
   0   0   4      364.75      479.73     52.75 o 
   2   0   4       26.05       53.05     16.31 o 
   4   0   4    21622.24    23310.76    284.56 o 
   6   0   4        3.44        3.64     37.34 o 
   8   0   4      897.24      922.54    186.42 o 
  10   0   4     2249.47     2496.37    195.17 o 
 -17   1   4      504.00      378.84    276.93 o 
 -15   1   4       44.42       30.58     22.16 o 
 -13   1   4     3899.50     3890.22    116.07 o 
 -11   1   4     1384.77     1343.99     56.19 o 
  -9   1   4      925.71      967.10     45.47 o 
  -7   1   4    21520.17    21549.57    195.16 o 
  -5   1   4      258.64      271.50     24.61 o 
  -3   1   4     5696.54     5380.35    148.13 o 
  -1   1   4     7535.35     7446.48    240.84 o 
   1   1   4      159.27       90.24     14.59 o 
   3   1   4    11995.09    12091.05    120.45 o 
   5   1   4     3865.16     3965.64     87.33 o 
   7   1   4      259.53      265.33     32.88 o 
   9   1   4     3835.31     3691.84    163.34 o 
  11   1   4      129.93      202.73     44.28 o 
 -16   2   4      980.09      999.28    101.29 o 
 -14   2   4     2460.97     2547.66     97.38 o 
 -12   2   4     1348.81     1252.55     56.39 o 
 -10   2   4     1519.45     1332.94     60.93 o 
  -8   2   4     3520.29     3332.91     90.38 o 
  -6   2   4        5.01       25.04     13.17 o 
  -4   2   4      694.52      670.77     26.80 o 
  -2   2   4    21107.90    20376.65    169.81 o 
   2   2   4     1472.76     1382.15     39.52 o 
   4   2   4    13018.12    13129.28    174.67 o 
   6   2   4       19.57        9.32     18.36 o 
   8   2   4     2026.75     2041.19    119.00 o 
  10   2   4     2767.98     2696.05    120.48 o 
 -17   3   4     1338.63     1218.75    199.47 o 
 -15   3   4       20.11       64.79     26.36 o 
 -13   3   4     4796.10     4723.71    110.46 o 
 -11   3   4     1596.00     1615.48     62.38 o 
  -9   3   4      621.74      609.17     47.89 o 
  -7   3   4     3984.97     3704.54    115.49 o 
  -5   3   4     3852.25     3991.28    125.33 o 
  -3   3   4     8773.96     8406.30    124.47 o 
  -1   3   4    11069.62    10599.85    145.84 o 
   1   3   4      140.31      113.74     14.98 o 
   3   3   4    11377.46    11112.51    144.18 o 
   5   3   4      628.94      762.71     54.79 o 
   7   3   4      158.46      177.82     45.64 o 
   9   3   4     5810.27     6307.62    225.26 o 
  11   3   4      119.52      152.31     37.36 o 
 -16   4   4      999.93     1064.13    110.63 o 
 -14   4   4     1993.88     1988.40     82.50 o 
 -12   4   4     4370.65     4139.85    177.61 o 
 -10   4   4     1513.73     1460.74     77.20 o 
  -8   4   4     5009.05     4848.19    129.76 o 
  -6   4   4     1454.01     1295.65     63.35 o 
  -4   4   4     1174.42     1268.87     42.84 o 
  -2   4   4    25763.13    26298.89    245.00 o 
   0   4   4     1494.25     1740.64    243.11 o 
   2   4   4     2284.47     2237.01    116.19 o 
   4   4   4     3203.06     3129.28    131.28 o 
   6   4   4       68.95       92.21     22.09 o 
   8   4   4     2806.16     2484.59    141.07 o 
  10   4   4     1961.69     2156.61    138.25 o 
 -15   5   4        0.36       42.05     42.61 o 
 -13   5   4     3409.77     3521.76    108.21 o 
 -11   5   4     2618.39     2524.84    129.01 o 
  -9   5   4     1225.36     1245.13     71.88 o 
  -7   5   4     4084.64     4182.56    119.27 o 
  -5   5   4     1884.50     1833.13     74.08 o 
  -3   5   4    11915.28    12220.79    157.20 o 
  -1   5   4     5101.06     5083.16     99.33 o 
   1   5   4      349.75      323.09     43.82 o 
   3   5   4     4661.97     4591.70    128.95 o 
   5   5   4      476.31      384.68     45.82 o 
   7   5   4        4.79       26.89     23.36 o 
   9   5   4     4458.75     4140.90    194.36 o 
 -14   6   4     1277.12     1396.52    116.59 o 
 -12   6   4     1149.00     1119.95     76.62 o 
 -10   6   4       52.71       67.99     28.30 o 
  -8   6   4     7043.89     7026.14    200.30 o 
  -6   6   4     4690.12     4872.72    154.48 o 
  -4   6   4      612.05      608.92     36.89 o 
  -2   6   4     7366.45     6957.46    121.91 o 
   0   6   4     1676.04     1718.23     64.67 o 
   2   6   4     1360.58     1336.34     74.24 o 
   4   6   4     6118.27     6399.50    165.13 o 
   6   6   4      606.28      509.15     68.51 o 
   8   6   4     2030.61     2112.89    136.87 o 
  10   6   4     1373.84     1117.15    138.26 o 
 -15   7   4        0.19      -38.43     43.73 o 
 -13   7   4     1960.74     1980.75    102.77 o 
 -11   7   4      681.81      703.47     62.33 o 
  -9   7   4      776.29      746.10     58.12 o 
  -7   7   4     5356.57     5131.78    167.66 o 
  -5   7   4     1501.16     1472.38     71.60 o 
  -3   7   4     2843.11     2736.63     72.52 o 
  -1   7   4     4183.77     4127.75    101.30 o 
   1   7   4       42.92       64.04     17.70 o 
   3   7   4     9563.70     9974.57    209.63 o 
   5   7   4     2760.14     2767.61    121.64 o 
   7   7   4      249.77      221.34     41.77 o 
 -14   8   4      972.18      978.00    107.58 o 
 -12   8   4     1195.00     1209.82     83.52 o 
 -10   8   4      408.88      428.07     53.71 o 
  -8   8   4     8966.75     9417.10    207.67 o 
  -6   8   4     3415.93     3606.96    120.64 o 
  -4   8   4        4.73        5.49     16.42 o 
  -2   8   4     7194.47     6960.04    136.60 o 
   0   8   4      656.55      701.39     60.15 o 
   2   8   4      656.70      674.55     72.09 o 
   4   8   4     6439.27     5731.73    172.48 o 
   6   8   4        4.86       21.87     28.60 o 
   8   8   4     1088.08     1188.77    134.37 o 
 -13   9   4     1414.49     1358.11    122.64 o 
 -11   9   4      985.01      998.89     77.05 o 
  -9   9   4     1001.49     1056.81    109.69 o 
  -7   9   4     9827.28    10002.27    215.40 o 
  -5   9   4      532.76      541.27     90.39 o 
  -3   9   4     2312.53     2404.52    135.85 o 
  -1   9   4     2506.71     2449.10     85.60 o 
   1   9   4       81.26       97.84     31.96 o 
   3   9   4     3224.92     3451.80    134.89 o 
   5   9   4     1491.27     1475.31     91.85 o 
   7   9   4      137.77       45.18     39.21 o 
 -12  10   4     1059.77     1025.65    107.71 o 
 -10  10   4     1040.20     1062.92     78.56 o 
  -8  10   4     1819.92     1842.33     97.70 o 
  -6  10   4       79.66      101.62     29.62 o 
  -4  10   4      146.85      130.99     32.67 o 
  -2  10   4     5099.66     4811.52    151.81 o 
   0  10   4      206.33      339.54     63.27 o 
   2  10   4      340.97      459.67     64.25 o 
   4  10   4     4354.06     4198.43    158.80 o 
   6  10   4        2.43       -9.61     30.38 o 
 -11  11   4      649.02      653.94     72.29 o 
  -9  11   4        2.41       -7.21     29.58 o 
  -7  11   4      507.54      457.93     59.83 o 
  -5  11   4       54.61      107.12     33.23 o 
  -3  11   4     1715.87     1632.32     93.62 o 
  -1  11   4     3124.97     3077.75    127.00 o 
   1  11   4       34.86       80.60     32.12 o 
   3  11   4     2710.06     2786.24    140.43 o 
   5  11   4      321.17      212.33     45.24 o 
 -10  12   4       46.42       -3.89     52.75 o 
  -8  12   4     1903.79     1912.81    179.90 o 
  -6  12   4     1111.14     1200.66     84.61 o 
  -4  12   4       73.36       47.29     28.51 o 
  -2  12   4     5216.87     4875.72    165.58 o 
   0  12   4      621.52      768.73     86.41 o 
   2  12   4      477.45      423.49     62.67 o 
   4  12   4     1711.82     1514.41    182.43 o 
  -7  13   4     1934.02     1824.25    186.28 o 
  -5  13   4      446.81      521.21     67.17 o 
  -3  13   4     1770.21     1624.57    102.28 o 
  -1  13   4     1578.53     1225.70    150.19 o 
   1  13   4        0.04      -40.81     40.81 o 
 -16   0   5      287.24      324.26     64.57 o 
 -14   0   5        0.06       -4.34     28.67 o 
 -12   0   5     2927.24     2741.15    139.66 o 
 -10   0   5     3105.63     3093.12    109.36 o 
  -8   0   5     7525.57     7924.62    207.65 o 
  -4   0   5     2698.85     2557.17    143.81 o 
  -2   0   5     2025.39     1754.29    112.16 o 
   0   0   5     1057.22      888.39     79.68 o 
   2   0   5      313.59      304.53     36.33 o 
   4   0   5    12976.21    13160.63    368.68 o 
   6   0   5      768.09      749.05     68.99 o 
   8   0   5       45.25       61.35     44.42 o 
  10   0   5     2712.61     2506.92    204.88 o 
 -17   1   5      563.10      552.62     95.56 o 
 -15   1   5      994.83      956.41     65.44 o 
 -13   1   5     2127.49     2180.18     90.81 o 
 -11   1   5     3899.61     3810.60     97.41 o 
  -9   1   5      902.26      840.15     48.45 o 
  -7   1   5    10165.86     9804.49    153.68 o 
  -5   1   5     1715.45     1580.48     66.25 o 
  -3   1   5        0.27        1.56     10.89 o 
  -1   1   5     8602.95     7883.33    240.70 o 
   1   1   5     1970.88     2260.27    135.12 o 
   3   1   5     3855.24     3697.82     89.08 o 
   5   1   5     5450.11     5712.43    146.53 o 
   7   1   5       82.59       71.43     30.02 o 
   9   1   5     1812.26     1923.65     97.80 o 
 -16   2   5     1654.35     1679.32     86.83 o 
 -14   2   5        2.23       -1.91     21.24 o 
 -12   2   5     3427.83     3248.97     94.16 o 
 -10   2   5     2796.33     2867.36    110.80 o 
  -8   2   5      989.89      852.40     56.61 o 
  -6   2   5     6716.48     6264.73     93.78 o 
  -4   2   5     1753.96     1706.42     67.35 o 
  -2   2   5    13321.81    13343.65    151.23 o 
   0   2   5     6351.88     6229.82     92.66 o 
   2   2   5        4.53        4.86      7.64 o 
   4   2   5     7992.67     8501.29    141.19 o 
   6   2   5      635.63      781.91     74.63 o 
   8   2   5      156.18      131.08     33.01 o 
  10   2   5     2625.98     2759.53    126.28 o 
 -15   3   5      977.44      936.21     65.52 o 
 -13   3   5     2642.22     2632.88     86.97 o 
 -11   3   5      715.91      786.64     60.91 o 
  -9   3   5      600.01      600.35     51.52 o 
  -7   3   5     9267.87     9167.04    178.16 o 
  -5   3   5     3894.69     3743.64     75.94 o 
  -3   3   5      107.84       72.45     18.18 o 
  -1   3   5    17006.22    16717.63    203.89 o 
   1   3   5      447.79      712.56     80.33 o 
   3   3   5      452.79      348.55     38.97 o 
   5   3   5     4153.90     3714.56    158.43 o 
   7   3   5       36.73       -1.44     25.49 o 
   9   3   5     1562.13     1404.16    112.45 o 
 -16   4   5      889.27      903.32     97.02 o 
 -14   4   5       95.98       73.59     22.99 o 
 -12   4   5     5906.64     5526.74    165.32 o 
 -10   4   5     1004.71     1035.03     88.68 o 
  -8   4   5      586.34      601.79     49.79 o 
  -6   4   5    11405.58    11426.68    196.60 o 
  -4   4   5     1556.97     1604.33     60.16 o 
  -2   4   5     6164.05     5992.38    123.35 o 
   0   4   5     6762.25     6520.52    117.78 o 
   2   4   5      941.71      813.02     56.32 o 
   4   4   5     1773.36     1848.22     85.99 o 
   6   4   5     1717.30     1638.62    113.80 o 
   8   4   5      278.65      375.22     70.63 o 
 -15   5   5      979.52      929.56    114.23 o 
 -13   5   5     3148.68     3288.73    160.95 o 
 -11   5   5     1906.41     1873.50    108.92 o 
  -9   5   5      873.21      851.23     60.29 o 
  -7   5   5     9992.50     9472.63    189.02 o 
  -5   5   5     2593.82     2532.08    108.99 o 
  -3   5   5        6.78       10.37     13.46 o 
  -1   5   5    13979.61    13716.01    177.44 o 
   1   5   5      577.43      730.82     52.83 o 
   3   5   5       39.37       58.21     24.66 o 
   5   5   5     6519.66     7068.75    178.80 o 
   7   5   5        1.40      -12.90     25.14 o 
   9   5   5     1622.08     1739.85    187.67 o 
 -14   6   5       72.93       14.15     41.29 o 
 -12   6   5     2224.47     2344.29    131.88 o 
 -10   6   5      569.02      490.36     89.86 o 
  -8   6   5      584.71      519.57     50.48 o 
  -6   6   5     5562.54     5308.67    166.85 o 
  -4   6   5      285.80      265.84     26.63 o 
  -2   6   5     4707.47     4360.77    102.62 o 
   0   6   5     2326.98     1976.08     70.27 o 
   2   6   5      427.49      259.69     42.40 o 
   4   6   5     7277.43     6928.14    179.22 o 
   6   6   5     1048.80      874.52     66.62 o 
   8   6   5      308.99       61.43    133.26 o 
 -15   7   5      610.53      661.84    104.86 o 
 -13   7   5     1128.28     1132.39     81.62 o 
 -11   7   5     1180.82     1200.29     81.85 o 
  -9   7   5      956.64      935.09     66.48 o 
  -7   7   5     4433.72     3864.23    247.41 o 
  -5   7   5      577.39      512.62     45.56 o 
  -3   7   5        4.63       -2.62     16.28 o 
  -1   7   5     6734.27     6395.46    132.38 o 
   1   7   5       22.13      157.21     34.27 o 
   3   7   5     1799.32     1831.54     98.20 o 
   5   7   5     4310.98     3851.62    142.47 o 
   7   7   5        3.03      -19.26     30.36 o 
 -14   8   5        3.42      -19.75     37.79 o 
 -12   8   5     2324.48     2268.84    115.92 o 
 -10   8   5     1647.14     1526.49     90.00 o 
  -8   8   5     1306.69     1262.03     78.30 o 
  -6   8   5     3084.93     2852.24    108.93 o 
  -4   8   5      806.83      850.17     76.67 o 
  -2   8   5     2213.74     2282.70     82.18 o 
   0   8   5     2027.33     1863.92     92.11 o 
   2   8   5      135.52       92.57     31.14 o 
   4   8   5     4700.00     4962.97    165.13 o 
   6   8   5      466.91      498.22     66.97 o 
 -13   9   5     1116.67     1202.06     85.86 o 
 -11   9   5     1863.62     1747.09    103.29 o 
  -9   9   5       53.59       89.97     30.72 o 
  -7   9   5     5877.40     5989.33    169.13 o 
  -5   9   5     1114.18     1046.26     91.06 o 
  -3   9   5       37.51       32.75     26.84 o 
  -1   9   5     3154.04     3243.57    104.01 o 
   1   9   5      893.77      945.90     69.68 o 
   3   9   5      803.41      646.77     64.87 o 
   5   9   5     2468.94     1916.61    127.77 o 
 -12  10   5     1778.50     1946.99    111.43 o 
 -10  10   5     1320.27     1357.80     87.77 o 
  -8  10   5      850.02      923.00     92.60 o 
  -6  10   5     2003.21     1962.69    158.38 o 
  -4  10   5      524.02      547.48     60.16 o 
  -2  10   5     2820.46     2817.31    120.71 o 
   0  10   5     2651.57     2280.53    113.76 o 
   2  10   5      217.50      159.60     40.76 o 
   4  10   5     2416.47     2566.47    128.95 o 
 -11  11   5      578.16      538.59     99.94 o 
  -9  11   5      195.49      236.82     59.69 o 
  -7  11   5     1588.43     1580.38     98.36 o 
  -5  11   5      941.18      887.00     74.36 o 
  -3  11   5      279.64      284.07     51.77 o 
  -1  11   5     5178.69     5049.55    165.25 o 
   1  11   5      659.96      757.77     95.18 o 
   3  11   5      570.07      540.86     73.48 o 
  -8  12   5      250.95      107.36     96.28 o 
  -6  12   5     2034.56     2065.18    111.91 o 
  -4  12   5      512.69      454.04     58.72 o 
  -2  12   5     1837.20     2020.06    134.40 o 
   0  12   5      962.19      990.97     83.79 o 
  -3  13   5       28.21       31.72     48.14 o 
 -16   0   6      780.88      754.85    124.10 o 
 -14   0   6     1125.70     1202.21    103.33 o 
 -12   0   6    11627.00    11664.69    301.55 o 
 -10   0   6    10364.38    10145.32    208.52 o 
  -8   0   6     1090.07     1188.70     83.47 o 
  -4   0   6     1422.57     1274.56    111.88 o 
  -2   0   6      327.51      265.68     50.25 o 
   0   0   6    14163.49    15439.73    265.77 o 
   2   0   6      611.54      665.17     53.84 o 
   4   0   6      523.27      608.55     84.67 o 
   6   0   6     2864.13     3518.57    236.81 o 
   8   0   6        0.07       33.04     46.64 o 
 -15   1   6      890.78      944.67     66.75 o 
 -13   1   6       18.14       16.99     16.28 o 
 -11   1   6     7504.82     7437.41    159.04 o 
  -9   1   6     1175.12     1155.51     51.91 o 
  -7   1   6     1329.76     1227.01     67.58 o 
  -5   1   6     5123.04     4899.94    125.67 o 
  -3   1   6      726.25      766.92     57.68 o 
  -1   1   6     5398.27     5310.60    129.95 o 
   1   1   6     5694.99     5879.91    126.94 o 
   3   1   6        1.35        1.21     20.65 o 
   5   1   6     3343.75     3227.22    253.88 o 
   7   1   6      631.77      836.46    117.13 o 
 -16   2   6      702.76      703.56     81.22 o 
 -14   2   6      985.94      902.77     54.29 o 
 -12   2   6      964.70     1066.45     63.72 o 
 -10   2   6      185.04      203.66     45.62 o 
  -8   2   6      708.34      778.18     63.61 o 
  -6   2   6     7629.32     7250.03    158.46 o 
  -4   2   6     1396.69     1446.91     67.08 o 
  -2   2   6      152.70      136.10     20.84 o 
   0   2   6    10229.67    10808.11    141.83 o 
   2   2   6      231.63      232.32     29.45 o 
   4   2   6     1075.30     1033.06     84.06 o 
   6   2   6     3740.81     3681.14    168.78 o 
   8   2   6       16.02      -16.74     28.22 o 
 -15   3   6     1070.87     1201.44     70.17 o 
 -13   3   6        2.35      -17.83     17.83 o 
 -11   3   6     1365.99     1541.47     87.17 o 
  -9   3   6     2300.59     2298.65    125.17 o 
  -7   3   6     1724.17     1687.62    168.79 o 
  -5   3   6     6658.26     6573.47    127.77 o 
  -3   3   6     1151.65     1041.60     54.59 o 
  -1   3   6     6392.27     6344.77    121.68 o 
   1   3   6     1153.48     1428.67     73.56 o 
   3   3   6       24.40       48.10     21.90 o 
   5   3   6     5639.03     5752.66    542.33 o 
   7   3   6      584.23      599.31     70.47 o 
 -16   4   6     1572.19     1516.66     81.14 o 
 -14   4   6     1336.91     1299.25     73.92 o 
 -12   4   6     1756.55     1824.87     98.00 o 
 -10   4   6      998.87      979.05     69.10 o 
  -8   4   6       58.63       40.13     22.83 o 
  -6   4   6    12597.33    13032.83    279.15 o 
  -4   4   6     2181.98     2086.35     85.40 o 
  -2   4   6      308.76      254.11     34.07 o 
   0   4   6     3594.90     3672.09    101.78 o 
   2   4   6      324.15      351.04     48.33 o 
   4   4   6     1376.64     1153.87    122.29 o 
   6   4   6     3119.03     3293.46    250.00 o 
 -15   5   6     1450.30     1472.14     89.74 o 
 -13   5   6       89.03       91.98     32.15 o 
 -11   5   6     1917.82     2099.05    104.32 o 
  -9   5   6     1754.93     1828.68    143.43 o 
  -7   5   6     3383.82     3629.00    121.65 o 
  -5   5   6     3704.05     3480.76    144.41 o 
  -3   5   6     1133.72     1045.44     57.29 o 
  -1   5   6     3177.67     3078.70     89.08 o 
   1   5   6      611.66      458.40     45.68 o 
   3   5   6      260.29      213.83     41.32 o 
   5   5   6     4605.81     4485.71    256.80 o 
   7   5   6      300.66       94.99    137.70 o 
 -14   6   6      323.82      431.26     66.19 o 
 -12   6   6     2154.84     2238.13    111.65 o 
 -10   6   6     2076.27     2127.99    103.05 o 
  -8   6   6     1146.48     1077.17     70.47 o 
  -6   6   6     3510.83     3564.27    119.01 o 
  -4   6   6     1620.29     1734.86    105.09 o 
  -2   6   6       96.92      114.13     25.05 o 
   0   6   6     4844.52     5251.76    150.19 o 
   2   6   6     1265.69     1243.18     89.45 o 
   4   6   6     1033.49     1166.07    130.53 o 
   6   6   6     1956.76     1745.40    186.56 o 
 -13   7   6       57.87       23.92     30.25 o 
 -11   7   6     2263.86     2313.59    136.00 o 
  -9   7   6     1626.89     1759.12    111.90 o 
  -7   7   6      704.17      620.99     69.11 o 
  -5   7   6     2702.99     2563.70    132.92 o 
  -3   7   6      612.23      626.26     56.20 o 
  -1   7   6     5494.06     5656.90    158.18 o 
   1   7   6     3562.29     3683.24    132.98 o 
   3   7   6        7.04       19.96     24.31 o 
   5   7   6     2658.45     2922.52    222.37 o 
 -12   8   6     2703.89     2883.00    158.13 o 
 -10   8   6     2588.62     2687.74    122.17 o 
  -8   8   6      154.18      150.54     34.47 o 
  -6   8   6     3523.25     3508.98    163.23 o 
  -4   8   6     1066.06     1116.91     76.94 o 
  -2   8   6       83.60       97.56     23.50 o 
   0   8   6     5225.02     4544.85    149.88 o 
   2   8   6      389.29      403.61     89.24 o 
   4   8   6      772.66      862.81     87.90 o 
 -11   9   6     4311.99     4503.47    197.65 o 
  -9   9   6      894.02      902.96     98.71 o 
  -7   9   6      724.07      720.88    173.51 o 
  -5   9   6     1924.84     1915.77    102.47 o 
  -3   9   6      397.40      427.70     61.03 o 
  -1   9   6     1542.46     1706.70     92.91 o 
   1   9   6     2010.63     2063.41    106.65 o 
   3   9   6        2.69      -24.06     24.95 o 
 -10  10   6      222.97      165.03     59.41 o 
  -8  10   6        0.47       12.93     31.33 o 
  -6  10   6     2498.24     2424.77    153.44 o 
  -4  10   6      549.20      736.84     76.50 o 
  -2  10   6       27.94       52.46     39.69 o 
   0  10   6     3500.40     3531.73    141.65 o 
   2  10   6      145.04      155.82     45.30 o 
  -9  11   6      133.43       54.93     44.44 o 
  -7  11   6      449.07      460.41    100.47 o 
  -5  11   6     2317.08     2180.96    141.24 o 
  -3  11   6      264.83      369.24     70.80 o 
  -1  11   6     1558.95     1650.25    130.48 o 
   1  11   6      670.75      528.99     64.98 o 
  -4  12   6     1006.82      980.20     99.80 o 
 -16   0   7      916.47      856.46    136.03 o 
 -14   0   7     1642.00     1552.38    119.65 o 
 -12   0   7     1275.86     1257.59    137.14 o 
 -10   0   7     2243.08     2221.55    126.15 o 
  -8   0   7     1669.63     1793.70    108.45 o 
  -6   0   7      586.86      639.26    103.69 o 
  -4   0   7      845.09      971.12    107.16 o 
  -2   0   7     1272.48     1119.92    106.61 o 
   0   0   7     8105.96     8279.57    210.20 o 
   2   0   7     1261.16     1040.25    112.44 o 
   4   0   7       84.68      -28.32     34.43 o 
 -15   1   7     1304.04     1273.24     90.20 o 
 -13   1   7     1229.85     1264.37     73.15 o 
 -11   1   7     3188.14     3161.61    124.19 o 
  -9   1   7      953.96      921.77     79.78 o 
  -7   1   7      385.43      404.04     49.99 o 
  -5   1   7     4377.95     4385.31    128.32 o 
  -3   1   7     1814.50     1898.82     81.16 o 
  -1   1   7      733.09      711.62     51.25 o 
   1   1   7     5440.12     5811.43    128.27 o 
   3   1   7      398.38      416.72     70.24 o 
   5   1   7      999.10     1236.87     96.96 o 
 -16   2   7      876.85      730.92     72.02 o 
 -14   2   7     1407.75     1436.56     79.73 o 
 -12   2   7        7.30        2.99     19.67 o 
 -10   2   7     2377.88     2360.89    186.84 o 
  -8   2   7     1914.14     1900.99    114.25 o 
  -6   2   7     3765.87     3566.68    118.35 o 
  -4   2   7     4533.48     4378.76    101.85 o 
  -2   2   7      505.13      494.39     35.85 o 
   0   2   7     5055.67     5348.27    123.68 o 
   2   2   7     1088.34     1219.46     93.01 o 
   4   2   7        3.00      -21.03     26.37 o 
 -15   3   7      414.00      507.60     54.09 o 
 -13   3   7      525.33      563.12     48.10 o 
 -11   3   7     2503.00     2438.80    114.43 o 
  -9   3   7     2584.15     2584.34    136.82 o 
  -7   3   7      153.95      124.93     39.72 o 
  -5   3   7     7931.97     7754.18    217.13 o 
  -3   3   7     1174.92     1128.07     61.35 o 
  -1   3   7       51.76       29.13     24.44 o 
   1   3   7     3135.06     3138.86    115.40 o 
   3   3   7      420.77      318.06     61.91 o 
   5   3   7      960.64      879.62     88.83 o 
 -14   4   7      799.51      891.09     62.41 o 
 -12   4   7       30.22       26.13     24.39 o 
 -10   4   7     3969.13     3722.92    138.52 o 
  -8   4   7     1772.92     1894.77    117.98 o 
  -6   4   7     1642.16     1438.21     97.95 o 
  -4   4   7     4358.05     4431.28    164.75 o 
  -2   4   7     1282.78     1183.58     58.68 o 
   0   4   7      645.51      782.18     61.80 o 
   2   4   7     2092.03     2324.24    103.58 o 
   4   4   7        4.66       -0.14     69.27 o 
 -15   5   7     1008.14      989.02     67.55 o 
 -13   5   7      680.36      727.66     68.77 o 
 -11   5   7     2492.64     2435.84    116.05 o 
  -9   5   7     2002.14     1854.64     96.20 o 
  -7   5   7      158.57      138.45     43.55 o 
  -5   5   7     5966.40     5977.20    199.45 o 
  -3   5   7     1278.12     1362.31     69.33 o 
  -1   5   7       28.17       27.54     21.04 o 
   1   5   7     4524.65     4786.01    150.77 o 
   3   5   7      366.11      377.14     68.93 o 
   5   5   7     1064.52     1124.37    146.86 o 
 -14   6   7      451.75      606.66     63.88 o 
 -12   6   7       27.01       30.17     52.00 o 
 -10   6   7     2397.61     2266.83    110.91 o 
  -8   6   7      714.60      816.46     63.92 o 
  -6   6   7     1395.81     1453.43    101.55 o 
  -4   6   7     2264.13     2096.06    119.44 o 
  -2   6   7        2.32       -2.13     19.77 o 
   0   6   7     4322.15     4029.29    140.10 o 
   2   6   7     1913.55     1550.09     90.19 o 
   4   6   7       51.40        1.80     31.15 o 
 -13   7   7      841.64      991.01    110.22 o 
 -11   7   7     1154.07     1302.41    104.93 o 
  -9   7   7      553.52      614.83     57.25 o 
  -7   7   7      143.59      163.48     44.45 o 
  -5   7   7     3346.17     3443.44    166.99 o 
  -3   7   7      259.94      260.96     45.88 o 
  -1   7   7      570.49      644.38     59.09 o 
   1   7   7     4000.23     3731.26    142.32 o 
   3   7   7       74.93       71.34     52.87 o 
 -12   8   7      130.22      126.40     34.32 o 
 -10   8   7     1585.97     1495.29     93.02 o 
  -8   8   7      782.12      807.66     98.56 o 
  -6   8   7      564.74      512.08     67.38 o 
  -4   8   7     1495.33     1552.64    126.73 o 
  -2   8   7      538.83      543.97     75.39 o 
   0   8   7     2690.54     2762.01    122.19 o 
   2   8   7      800.82      802.37     82.62 o 
  -9   9   7      869.51      992.89     96.82 o 
  -7   9   7      263.71      230.92     55.97 o 
  -5   9   7     1668.81     1696.72    128.56 o 
  -3   9   7     1026.03     1108.38    167.68 o 
  -1   9   7       80.85      132.60     53.84 o 
   1   9   7     2415.05     2066.92    129.75 o 
  -8  10   7      616.75      677.12    120.21 o 
  -6  10   7      899.60      929.95     97.71 o 
  -4  10   7     1911.61     1591.76    126.88 o 
  -2  10   7      611.46      499.37     76.92 o 
 -14   0   8     4180.69     3374.76    252.64 o 
 -12   0   8      989.69     1016.60     91.16 o 
 -10   0   8     2154.77     2100.81    128.19 o 
  -8   0   8     1251.09     1229.93     94.86 o 
  -6   0   8      540.49      469.54     64.80 o 
  -4   0   8     5594.96     5730.38    185.75 o 
   0   0   8      139.62      133.81     54.97 o 
   2   0   8     2190.76     2490.54    196.56 o 
   4   0   8      146.83       57.75     45.53 o 
 -15   1   8     2123.02     2235.47    148.68 o 
 -13   1   8     1121.33     1186.72    101.71 o 
 -11   1   8      159.70      141.12     36.08 o 
  -9   1   8     2030.44     2055.79     93.05 o 
  -7   1   8     1040.50     1206.12     92.72 o 
  -5   1   8     1523.16     1629.04     91.23 o 
  -3   1   8     4153.72     4412.03    172.96 o 
  -1   1   8      211.25      209.12     37.79 o 
   1   1   8     1931.14     2060.72    123.48 o 
   3   1   8     1006.38     1115.76    139.09 o 
 -14   2   8      137.70      219.60     37.01 o 
 -12   2   8      565.18      566.85     58.34 o 
 -10   2   8     2008.93     1992.21    182.12 o 
  -8   2   8     1115.95     1179.47    103.14 o 
  -6   2   8       27.44       62.97     25.32 o 
  -4   2   8     5025.11     5242.67    121.13 o 
  -2   2   8      697.20      745.60     43.49 o 
   0   2   8      261.54      303.19     42.29 o 
   2   2   8     3101.86     3162.12    159.51 o 
 -13   3   8      973.26     1076.33     69.18 o 
 -11   3   8      130.23      195.06     57.06 o 
  -9   3   8     2801.44     2811.06    152.53 o 
  -7   3   8     1350.01     1286.01     98.61 o 
  -5   3   8     2067.62     2162.42    249.44 o 
  -3   3   8     1103.04     1309.73     72.10 o 
  -1   3   8      269.73      313.25     54.27 o 
   1   3   8     3334.49     3461.06    165.93 o 
   3   3   8     1053.74     1001.76     93.24 o 
 -14   4   8      465.21      517.09     55.13 o 
 -12   4   8      401.45      532.86     60.89 o 
 -10   4   8     4198.69     4486.17    197.94 o 
  -8   4   8     1683.59     1520.46    112.25 o 
  -6   4   8       26.53       26.84     29.50 o 
  -4   4   8     2309.48     2213.87    134.51 o 
  -2   4   8      439.90      450.34     51.15 o 
   0   4   8      237.71      249.81     43.16 o 
   2   4   8     3079.70     3374.05    170.32 o 
 -13   5   8      986.68     1221.26    149.08 o 
 -11   5   8      511.14      485.24     84.99 o 
  -9   5   8     1916.70     1891.00    155.05 o 
  -7   5   8     1150.24     1165.43    100.50 o 
  -5   5   8     1131.51     1133.89     98.83 o 
  -3   5   8      571.32      530.89     76.40 o 
  -1   5   8      646.75      502.52     56.80 o 
   1   5   8     2863.81     3026.35    125.55 o 
 -12   6   8      928.22      657.04    467.38 o 
 -10   6   8     1098.35     1192.15    105.27 o 
  -8   6   8      940.41     1042.53     96.27 o 
  -6   6   8       63.30       87.52     34.22 o 
  -4   6   8     2569.74     2726.95    119.76 o 
  -2   6   8     1236.23     1405.89    113.00 o 
   0   6   8      189.56      248.33     46.29 o 
 -11   7   8       45.86       30.92     30.11 o 
  -9   7   8     1152.21      930.85     92.71 o 
  -7   7   8      835.86      819.26    188.78 o 
  -5   7   8     1928.37     2050.22    127.32 o 
  -3   7   8     2683.96     3040.92    260.13 o 
  -1   7   8      315.80      203.76    111.33 o 
  -6   8   8       16.30       16.11     48.72 o 
  -4   8   8     2779.37     2614.19    226.82 o 
  -2   8   8      858.94      833.14    129.37 o 
  -7   9   8      550.30      626.18     76.93 o 
  -5   9   8      445.42      544.36     75.26 o 
 -10   0   9       34.62       55.41     34.14 o 
  -8   0   9      450.27      569.64    117.85 o 
  -6   0   9     1256.23     1269.77    157.13 o 
  -4   0   9     2883.43     3126.40    147.05 o 
  -2   0   9     1289.12     1296.21    144.36 o 
 -13   1   9      429.81      428.84     67.87 o 
 -11   1   9      487.57      499.25     68.50 o 
  -9   1   9     1421.23     1432.27     78.31 o 
  -7   1   9     1082.79     1193.15     70.09 o 
  -5   1   9        2.89      -10.39     23.86 o 
  -3   1   9     3379.37     3650.84    124.68 o 
  -1   1   9      579.81      566.63     72.31 o 
   1   1   9      237.98      296.50     83.56 o 
 -10   2   9      614.67      605.98     96.11 o 
  -8   2   9     2186.58     2164.64    135.87 o 
  -6   2   9      801.74      791.78    123.54 o 
  -4   2   9     1951.50     2145.36    126.26 o 
  -2   2   9     1024.76     1267.28     77.81 o 
   0   2   9      162.91      195.28    127.84 o 
 -13   3   9     1144.33     1058.49    111.05 o 
 -11   3   9      410.40      411.99    109.11 o 
  -9   3   9     2641.62     2726.89    156.74 o 
  -7   3   9     1097.75      999.67     96.09 o 
  -5   3   9       21.87       -2.59     28.81 o 
  -3   3   9     1542.37     1710.62    297.47 o 
  -1   3   9      700.49      769.09     82.38 o 
 -10   4   9      262.79      275.33     67.50 o 
  -8   4   9     1858.90     1805.89    128.22 o 
  -6   4   9     1165.26     1024.26     94.82 o 
  -4   4   9      122.13       77.46     55.52 o 
  -2   4   9     1376.87     1496.73    112.80 o 
  -9   5   9     1770.80     1732.85    125.82 o 
  -7   5   9     1100.92     1126.94    152.28 o 
  -5   5   9      149.41      203.34     50.45 o 
  -3   5   9     1980.69     2391.43    200.16 o 
 -10   6   9      223.65      180.58     51.15 o 
  -8   6   9     1222.30     1125.12    104.96 o 
  -6   6   9      125.38      162.30     48.93 o 
  -7   7   9      356.63      322.42    130.62 o 
  -8   0  10     1559.80     1779.44    154.91 o 
  -6   0  10     1432.58     1605.42    130.48 o 
  -9   1  10      242.95      126.08     35.37 o 
  -7   1  10     1926.98     1944.57     91.21 o 
  -5   1  10      502.51      536.23     54.30 o 
  -8   2  10     1717.70     1848.13    109.18 o 
  -6   2  10      701.44      543.86    111.33 o 
  -7   3  10      640.68      819.72     87.51 o 
                                                 
